# Supplementary material for: Assessment of software methods for estimating protein-protein relative binding affinities
Source: PLoS One. 2020 Dec 21;15(12):e0240573. doi: 10.1371/journal.pone.0240573 (PMC7751979; doi:10.1371/journal.pone.0240573)
Supplement: S2 File — (PY) [file pone.0240573.s002.py]

#!/usr/bin/env python
# -*- coding: utf-8 -*-
###
### This code is written for Python 2
###
### MasterSort version 3.1
### By: Kyle Martin
### Date: January 29th, 2020
###
### NOTE: You will need the following packages to run this script:
### 1. matplotlib
### 2. numpy
### 3. pandas
### 4. scipy
### 5. tabulate
### 6. sklearn

import argparse, sys, warnings, time, os
import matplotlib.pyplot as plt
import matplotlib.gridspec as gridspec
import numpy as np
import pandas as pd
import scipy.stats as st
from tabulate import tabulate
from scipy.stats.stats import pearsonr, spearmanr, kendalltau
from sklearn.metrics import roc_curve, roc_auc_score
from sklearn.model_selection import train_test_split
from sklearn.linear_model import LogisticRegression
from sklearn import preprocessing

parser = argparse.ArgumentParser()
parser.add_argument("-f", "--file", help='Master file for data.', required=True)
parser.add_argument("--silent", help='Silences output. Saves only.', action='store_true')
parser.add_argument("--goblin", help='Includes goblin in all plots.', action='store_true')
parser.add_argument("--extraoutput", help='Adds extra output.', action='store_true')

args = parser.parse_args()

data = pd.read_csv(args.file, sep='\t')
data = data.applymap(lambda x: x.strip() if isinstance(x,str) else x)

warnings.filterwarnings('ignore')

PlotAA = 0
datadif = []
plottitle = str("Error?")

os.system("clear")

def error(pp):
    ploterror = 1.96 * np.std(pp) / np.sqrt(len(pp))
    return ploterror

def choosefilter():
    print "1. By wildtype residue"
    print "2. By mutant residue"
    print "3. By coordination number"
    print "4. By classification"
    print "5. By mutation secondary structure"
    print "6. By complex secondary structure"
    print "7. By exposure percent"
    print "8. By location"
    print "9. By Sneath's index"
    print "10. By charge"
    print "11. By polarity"
    print "12. By volume difference"
    print "13. By predicted active/passive mutations"
    print "14. Don't filter"

    while True:
        print " "
        try:
            ToPlot = int(raw_input("How would you like to filter the data? "))
            break
        except:
            print("That's not a valid option!")

    os.system("clear")
    return ToPlot

def ccc(x, y):
    corr = np.corrcoef(x, y)
    mx = np.mean(x)
    my = np.mean(y)
    varx = np.var(x)
    vary = np.var(y)
    linccc = (2*corr[0,1]*np.sqrt(varx)*np.sqrt(vary))/(varx + vary + (mx - my)**2)
    p_value = st.f_oneway(x, y)[1]
    # theil = stats.theilslopes(y, x, alpha=0.95)
    return linccc, p_value

def perf_measure(exval, thval):
    TruPos = [0] * len(thval)
    FalPos = [0] * len(thval)
    TruNeg = [0] * len(thval)
    FalNeg = [0] * len(thval)

    if len(thval) < 50:
        print " "
        print "****************************************************************************"
        print "ROC DOES NOT WORK WELL WITH LESS THAN 50 MUTATIONS. CHOOSE A DIFFERENT PLOT."
        print "****************************************************************************"
        sys.exit()

    if len(thval) < 100:
        print " "
        print "****************************************************************************"
        print "ROC DOES NOT WORK WELL WITH LESS THAN 100 MUTATIONS. ATTEMPTING PLOT... ... "
        print "****************************************************************************"
        time.sleep(2)
        sys.exit()

    for i in range(len(thval)):
        if (exval.iloc[i] > -.5) and (thval.iloc[i] > -.5):
            TruPos[i] = 1
            FalPos[i] = 0
            TruNeg[i] = 1
            FalNeg[i] = 0
        elif (exval.iloc[i] <= -.5) and (thval.iloc[i] > -.5):
            TruPos[i] = 0
            FalPos[i] = 1
            TruNeg[i] = 0
            FalNeg[i] = 1
        elif (exval.iloc[i] <= -.5) and (thval.iloc[i] <= -.5):
            TruPos[i] = 1
            FalPos[i] = 0
            TruNeg[i] = 1
            FalNeg[i] = 0
        elif (exval.iloc[i] > -.5) and (thval.iloc[i] <= -.5):
            TruPos[i] = 0
            FalPos[i] = 1
            TruNeg[i] = 0
            FalNeg[i] = 1

    X_train, X_test, y_train, y_test = train_test_split(np.array(thval), np.array(TruPos), test_size=0.5,
                                                        random_state=42)

    X_train = np.array(X_train).reshape((len(X_train), 1))
    X_test = np.array(X_test).reshape((len(X_test), 1))
    lab_enc = preprocessing.LabelEncoder()
    y_train = lab_enc.fit_transform(np.array(y_train).astype('int'))
    logmodel = LogisticRegression(solver='saga', max_iter=1000, multi_class='ovr')
    logmodel.fit(X_train, y_train)
    probs = logmodel.predict_proba(X_test)
    preds = probs[:, 1]

    fpr, tpr, th = roc_curve(y_test, preds)
    auc = roc_auc_score(y_test, preds)
    auc = round(auc, 2)

    return (fpr, tpr, auc)

def too_much_error():
    print " "
    print "***********************************************************************"
    print "                     ERROR. SOMETHING WENT WRONG.                      "
    print "***********************************************************************"
    time.sleep(1)
    print "⣿⣿⣿⣿⣿⣿⣿⣿⣿⣿⣿⣿⣿⣿⣿⣿⣿⣿⡿⠿⠿⠿⠿⣿⣿⣿⣿⣿⣿⣿"
    time.sleep(0.1)
    print "⣿⣿⣿⣿⣿⣿⣿⣿⣿⣿⣿⣿⣿⣿⣿⠿⠋⠁⠀⠀⠀⠀⠀⠀⠙⢿⣿⣿⣿⣿"
    time.sleep(0.1)
    print "⣿⣿⣿⣿⣿⣿⣿⣿⣿⣿⡿⠟⠛⠁⠀⠀⠀⠀⠀⠀⠀⠀⠀⠀⠀⠀⠹⣿⣿⣿   ⢀⣠⣾⣿⣿⣿⣿⣿⣿⣿⣿⣿⣿⣿⣿⣿⣿⣿⣿⣿⣿⣿⠀⠀⠀⠀⣠⣤⣶⣶"
    time.sleep(0.1)
    print "⣿⣿⣿⣿⣿⣿⣿⣿⣿⣿⢁⠒⠀⢀⡔⠂⠀⠀⠀⠀⠀⠀⠀⠀⠀⠀⠐⢹⣿⣿   ⣿⣿⣿⣿⣿⣿⣿⣿⣿⣿⣿⣿⣿⣿⣿⣿⣿⣿⣿⣿⣿⣿⠀⠀⠀⢰⣿⣿⣿⣿"
    time.sleep(0.1)
    print "⣿⣿⣿⣿⣿⣿⣿⣿⣿⡇⠀⠀⠀⠀⠀⠁⠀⣄⠀⠀⠀⠀⠀⠀⠀⠀⠀⠈⣿⣿   ⣿⣿⣿⣿⣿⣿⣿⣿⣿⣿⣿⣿⣿⣿⣿⣿⣿⣿⣿⣿⣿⣿⣧⣀⣀⣾⣿⣿⣿⣿"
    time.sleep(0.1)
    print "⣿⣿⣿⣿⣿⠿⠟⠛⠛⠓⢄⡀⠀⢂⠀⠀⠀⠀⠠⡀⡌⠀⠀⠀⠀⠀⠀⢰⣿⣿   ⣿⣿⣿⣿⣿⡏⠉⠛⢿⣿⣿⣿⣿⣿⣿⣿⣿⣿⣿⣿⣿⣿⣿⣿⣿⣿⣿⣿⡿⣿"
    time.sleep(0.1)
    print "⣿⣿⣿⣿⢁⠄⢀⠀⠀⠀⠀⠈⠢⡄⠁⠀⢀⣀⠀⠘⠀⠀⠀⠀⡀⠀⣠⣾⣿⣿   ⣿⣿⣿⣿⣿⣿⠀⠀⠀⠈⠛⢿⣿⣿⣿⣿⣿⣿⣿⣿⣿⣿⣿⣿⠿⠛⠉⠁⠀⣿"
    time.sleep(0.1)
    print "⣿⣿⣿⣿⣯⡂⠀⠀⠀⠀⡀⠀⠀⠈⠢⡀⠀⠀⠀⠀⠀⡠⠔⡞⣡⣴⣿⣿⣿⣿   ⣿⣿⣿⣿⣿⣿⣧⡀⠀⠀⠀⠀⠙⠿⠿⠿⠻⠿⠿⠟⠿⠛⠉⠀⠀⠀⠀⠀⣸⣿"
    time.sleep(0.1)
    print "⣿⣿⣿⣿⣿⣿⣦⡠⠈⢦⡀⠀⠀⠀⠀⠱⡀⠀⠀⠀⠀⢄⣾⣾⣿⣿⣿⣿⣿⣿   ⣿⣿⣿⣿⣿⣿⣿⣷⣄⠀⡀⠀⠀⠀⠀⠀⠀⠀⠀⠀⠀⠀⠀⠀⠀⠀⢀⣴⣿⣿"
    time.sleep(0.1)
    print "⣿⣿⣿⣿⣿⣿⣿⣿⣆⢢⣿⣄⡀⠀⠀⠀⢐⠀⠀⡀⢐⠆⣹⣿⣿⣿⣿⣿⣿⣿   ⣿⣿⣿⣿⣿⣿⣿⣿⣿⠏⠀⠀⠀⠀⠀⠀⠀⠀⠀⠀⠀⠀⠀⠀⠠⣴⣿⣿⣿⣿"
    time.sleep(0.1)
    print "⣿⣿⣿⣿⣿⣿⣿⣿⣿⠀⣿⣿⣿⣄⡄⠀⠈⠀⠀⠁⣶⣿⣿⣿⣿⣿⣿⣿⣿⣿   ⣿⣿⣿⣿⣿⣿⣿⣿⡟⠀⠀⢰⣹⡆⠀⠀⠀⠀⠀⠀⣭⣷⠀⠀⠀⠸⣿⣿⣿⣿"
    time.sleep(0.1)
    print "⣿⣿⣿⣿⣿⣿⣿⣿⡁⢘⣿⣿⣿⣿⣿⡀⢀⠀⠀⢸⣿⣿⣿⣿⣿⣿⣿⣿⣿⣿   ⣿⣿⣿⣿⣿⣿⣿⣿⠃⠀⠀⠈⠉⠀⠀⠤⠄⠀⠀⠀⠉⠁⠀⠀⠀⠀⢿⣿⣿⣿"
    time.sleep(0.1)
    print "⣿⣿⣿⣿⣿⣿⣿⣿⣿⡸⣿⣿⠏⠻⠟⠀⡌⠀⠀⢸⣿⣿⣿⣿⣿⣿⣿⣿⣿⣿   ⣿⣿⣿⣿⣿⣿⣿⣿⢾⣿⣷⠀⠀⠀⠀⡠⠤⢄⠀⠀⠀⠠⣿⣿⣷⠀⢸⣿⣿⣿"
    time.sleep(0.1)
    print "⣿⣿⣿⣿⣿⣿⣿⣿⠟⡋⠀⠀⠀⠠⠐⠉⠀⠀⢀⠨⠙⢿⣿⣿⣿⣿⣿⣿⣿⣿   ⣿⣿⣿⣿⣿⣿⣿⣿⡀⠉⠀⠀⠀⠀⠀⢄⠀⢀⠀⠀⠀⠀⠉⠉⠁⠀⠀⣿⣿⣿"
    time.sleep(0.1)
    print "⣿⣿⣿⣿⣿⣿⣿⠁⠀⠆⠀⠀⠀⡀⠄⠀⠀⠈⠀⠀⠀⠘⣿⣿⣿⣿⣿⣿⣿⣿   ⣿⣿⣿⣿⣿⣿⣿⣿⣧⠀⠀⠀⠀⠀⠀⠀⠈⠀⠀⠀⠀⠀⠀⠀⠀⠀⠀⢹⣿⣿"
    time.sleep(0.1)
    print "⣿⣿⣿⣿⣿⣿⠏⠀⠀⢠⠀⠀⠈⠀⠀⠀⠀⠀⠀⠀⠀⠀⠛⠛⠻⠿⣿⣿⣿⣿   ⣿⣿⣿⣿⣿⣿⣿⣿⣿⠃⠀⠀⠀⠀⠀⠀⠀⠀⠀⠀⠀⠀⠀⠀⠀⠀⠀⢸⣿⣿"
    time.sleep(0.1)
    print "⣿⣿⡿⠛⠉⠀⠀⠀⠀⠈⠀⠀⠀⠀⡄⠀⠀⠀⠀⠀⠀⠀⠀⠀⠀⠀⠈⠙⢿⣿"
    time.sleep(0.1)
    print "⣿⠋⠀⠀⠀⠀⠀⠀⠀⠀⠀⠀⠀⠀⠀⠀⠀⠀⠀⠀⠀⠀⠀⠀⠀⠀⠀⠀⠈⢻"
    time.sleep(0.1)
    print " "
    print "***********************************************************************"
    print "                     ERROR. SOMETHING WENT WRONG.                      "
    print "                      GAME OVER, MAN! GAME OVER!                       "
    print "***********************************************************************"
    time.sleep(1)

    sys.exit()

def all(filtered, plotnum, title):
    print " "
    print ("Total mutations: " + str(len(filtered)))

    ppdata = filtered[(filtered['Classification'] == "Protein-Protein")]
    aadata = filtered[(filtered['Classification'] == "Antibody-Antigen")]

    if len(filtered) == 0:
        print " "
        print "**********************************************************************"
        print "*****ERROR. NO MUTATIONS IN SELECTION.  CANNOT COMPLETE ANYTHING.*****"
        print "**********************************************************************"
        sys.exit()

    if len(filtered) != 0:
        exp = filtered['exp ddG']
        bp = filtered['BP']
        bpx = filtered['BPFX']
        fx = filtered['FX']
        fxmd = filtered['FXMD']
        dcomplex = filtered['DCOMPLEX']
        jayz = -1 * filtered['JayZ']
        easye = filtered['EasyE']
        isee = filtered['iSEE']
        goblin = filtered['GOBLIN']

        expbppre = {'exp ddG':exp, 'BP':bp, 'BPFX':bpx}
        expbp = pd.DataFrame(expbppre)
        expbp = expbp.dropna()
        
        exp_bp = expbp['exp ddG']
        bp = expbp['BP']
        bpx = expbp['BPFX']

        bp_p = pearsonr(expbp['BP'], expbp['exp ddG'])
        bpx_p = pearsonr(expbp['BPFX'], expbp['exp ddG'])
        fx_p = pearsonr(fx, exp)
        fxmd_p = pearsonr(fxmd, exp)
        dcomplex_p = pearsonr(dcomplex, exp)
        jayz_p = pearsonr(jayz, exp)
        easye_p = pearsonr(easye, exp)
        isee_p = pearsonr(isee, exp)
        goblin_p = pearsonr(goblin, exp)

        bp_s = spearmanr(expbp['BP'], expbp['exp ddG'])
        bpx_s = spearmanr(expbp['BPFX'], expbp['exp ddG'])
        fx_s = spearmanr(fx, exp)
        fxmd_s = spearmanr(fxmd, exp)
        dcomplex_s = spearmanr(dcomplex, exp)
        jayz_s = spearmanr(jayz, exp)
        easye_s = spearmanr(easye, exp)
        isee_s = spearmanr(isee, exp)
        goblin_s = spearmanr(goblin, exp)

        bp_k = kendalltau(expbp['BP'], expbp['exp ddG'])
        bpx_k = kendalltau(expbp['BPFX'], expbp['exp ddG'])
        fx_k = kendalltau(fx, exp)
        fxmd_k = kendalltau(fxmd, exp)
        dcomplex_k = kendalltau(dcomplex, exp)
        jayz_k = kendalltau(jayz, exp)
        easye_k = kendalltau(easye, exp)
        isee_k = kendalltau(isee, exp)
        goblin_k = kendalltau(goblin, exp)

        bp_c = ccc(expbp['BP'], expbp['exp ddG'])
        bpx_c = ccc(expbp['BPFX'], expbp['exp ddG'])
        fx_c = ccc(fx, exp)
        fxmd_c = ccc(fxmd, exp)
        dcomplex_c = ccc(dcomplex, exp)
        jayz_c = ccc(jayz, exp)
        easye_c = ccc(easye, exp)
        isee_c = ccc(isee, exp)
        goblin_c = ccc(goblin, exp)

        ppexp = ppdata['exp ddG']
        ppbp = ppdata['BP']
        ppbpx = ppdata['BPFX']
        ppfx = ppdata['FX']
        ppfxmd = ppdata['FXMD']
        ppdcomplex = ppdata['DCOMPLEX']
        ppjayz = -1 * ppdata['JayZ']
        ppeasye = ppdata['EasyE']
        ppisee = ppdata['iSEE']
        ppgoblin = ppdata['GOBLIN']

        ppexpbppre = {'exp ddG':ppexp, 'BP':ppbp, 'BPFX':ppbpx}
        ppexpbp = pd.DataFrame(ppexpbppre)
        ppexpbp = ppexpbp.dropna()

        ppexp_bp = ppexpbp['exp ddG']
        ppbp = ppexpbp['BP']
        ppbpx = ppexpbp['BPFX']

        aaexp = aadata['exp ddG']
        aabp = aadata['BP']
        aabpx = aadata['BPFX']
        aafx = aadata['FX']
        aafxmd = aadata['FXMD']
        aadcomplex = aadata['DCOMPLEX']
        aajayz = -1 * aadata['JayZ']
        aaeasye = aadata['EasyE']
        aaisee = aadata['iSEE']
        aagoblin = aadata['GOBLIN']

        aaexpbppre = {'exp ddG':aaexp, 'BP':aabp, 'BPFX':aabpx}
        aaexpbp = pd.DataFrame(aaexpbppre)
        aaexpbp = aaexpbp.dropna()

        aaexp_bp = aaexpbp['exp ddG']
        aabp = aaexpbp['BP']
        aabpx = aaexpbp['BPFX']

    if args.silent == False:

        if args.goblin == True:
            title = str(title + str(" [Goblin]"))

            print " "

            print title

            print " "

            print "CORRELATION VALUES OF EACH METHOD"

            print(tabulate([['BindProfX', str("%.2f"%bp_p[0]), str("%.2f"%bp_s[0]), str("%.2f"%bp_k[0]), str("%.2f"%bp_c[0])],
                            ['BPX+FoldX', str("%.2f"%bpx_p[0]), str("%.2f"%bpx_s[0]), str("%.2f"%bpx_k[0]), str("%.2f"%bpx_c[0])],
                            ['FoldX', str("%.2f"%fx_p[0]), str("%.2f"%fx_s[0]), str("%.2f"%fx_k[0]), str("%.2f"%fx_c[0])],
                            ['MD+FoldX', str("%.2f"%fxmd_p[0]), str("%.2f"%fxmd_s[0]), str("%.2f"%fxmd_k[0]), str("%.2f"%fxmd_c[0])],
                            ['DCOMPLEX', str("%.2f"%dcomplex_p[0]), str("%.2f"%dcomplex_s[0]), str("%.2f"%dcomplex_k[0]), str("%.2f"%dcomplex_c[0])],
                            ['JayZ', str("%.2f"%jayz_p[0]), str("%.2f"%jayz_s[0]), str("%.2f"%jayz_k[0]), str("%.2f"%jayz_c[0])],
                            ['EasyE', str("%.2f"%easye_p[0]), str("%.2f"%easye_s[0]), str("%.2f"%easye_k[0]), str("%.2f"%easye_c[0])],
                            ['iSEE', str("%.2f"%isee_p[0]), str("%.2f"%isee_s[0]), str("%.2f"%isee_k[0]), str("%.2f"%isee_c[0])],
                            ['Goblin', str("%.2f"%goblin_p[0]), str("%.2f"%goblin_s[0]), str("%.2f"%goblin_k[0]), str("%.2f"%goblin_c[0])],
                            ['Total:', '[' + str(len(exp)) + ']', '', '', '']], headers=['Method', 'Pearson', 'Spearman', 'Kendall', 'CCC']))

            print " "

            print "P-VALUES OF EACH METHOD"

            print(tabulate([['BindProfX', str("%.2f"%bp_p[1]), str("%.2f"%bp_s[1]), str("%.2f"%bp_k[1]), str("%.2f"%bp_c[1])],
                            ['BPX+FoldX', str("%.2f"%bpx_p[1]), str("%.2f"%bpx_s[1]), str("%.2f"%bpx_k[1]), str("%.2f"%bpx_c[1])],
                            ['FoldX', str("%.2f"%fx_p[1]), str("%.2f"%fx_s[1]), str("%.2f"%fx_k[1]), str("%.2f"%fx_c[1])],
                            ['MD+FoldX', str("%.2f"%fxmd_p[1]), str("%.2f"%fxmd_s[1]), str("%.2f"%fxmd_k[1]), str("%.2f"%fxmd_c[1])],
                            ['DCOMPLEX', str("%.2f"%dcomplex_p[1]), str("%.2f"%dcomplex_s[1]), str("%.2f"%dcomplex_k[1]), str("%.2f"%dcomplex_c[1])],
                            ['JayZ', str("%.2f"%jayz_p[1]), str("%.2f"%jayz_s[1]), str("%.2f"%jayz_k[1]), str("%.2f"%jayz_c[1])],
                            ['EasyE', str("%.2f"%easye_p[1]), str("%.2f"%easye_s[1]), str("%.2f"%easye_k[1]), str("%.2f"%easye_c[1])],
                            ['iSEE', str("%.2f"%isee_p[1]), str("%.2f"%isee_s[1]), str("%.2f"%isee_k[1]), str("%.2f"%isee_c[1])],
                            ['Goblin', str("%.2f"%goblin_p[1]), str("%.2f"%goblin_s[1]), str("%.2f"%goblin_k[1]), str("%.2f"%goblin_c[1])],
                            ['Total:', '[' + str(len(exp)) + ']', '', '', '']], headers=['Method', 'Pearson', 'Spearman', 'Kendall', 'CCC']))


            with open('Text: {}.txt'.format(title), "w") as text_file:
                text_file.write("CORRELATION VALUES OF EACH METHOD")
                text_file.write("\n")
                text_file.write(tabulate([['BindProfX', str("%.2f"%bp_p[0]), str("%.2f"%bp_s[0]), str("%.2f"%bp_k[0]), str("%.2f"%bp_c[0])],
                            ['BPX+FoldX', str("%.2f"%bpx_p[0]), str("%.2f"%bpx_s[0]), str("%.2f"%bpx_k[0]), str("%.2f"%bpx_c[0])],
                            ['FoldX', str("%.2f"%fx_p[0]), str("%.2f"%fx_s[0]), str("%.2f"%fx_k[0]), str("%.2f"%fx_c[0])],
                            ['MD+FoldX', str("%.2f"%fxmd_p[0]), str("%.2f"%fxmd_s[0]), str("%.2f"%fxmd_k[0]), str("%.2f"%fxmd_c[0])],
                            ['DCOMPLEX', str("%.2f"%dcomplex_p[0]), str("%.2f"%dcomplex_s[0]), str("%.2f"%dcomplex_k[0]), str("%.2f"%dcomplex_c[0])],
                            ['JayZ', str("%.2f"%jayz_p[0]), str("%.2f"%jayz_s[0]), str("%.2f"%jayz_k[0]), str("%.2f"%jayz_c[0])],
                            ['EasyE', str("%.2f"%easye_p[0]), str("%.2f"%easye_s[0]), str("%.2f"%easye_k[0]), str("%.2f"%easye_c[0])],
                            ['iSEE', str("%.2f"%isee_p[0]), str("%.2f"%isee_s[0]), str("%.2f"%isee_k[0]), str("%.2f"%isee_c[0])],
                            ['Goblin', str("%.2f"%goblin_p[0]), str("%.2f"%goblin_s[0]), str("%.2f"%goblin_k[0]), str("%.2f"%goblin_c[0])],
                            ['Total:', '[' + str(len(exp)) + ']', '', '', '']], headers=['Method', 'Pearson', 'Spearman', 'Kendall', 'CCC']))
                text_file.write("\n")
                text_file.write("\n")
                text_file.write("P-VALUES OF EACH METHOD")
                text_file.write("\n")
                text_file.write(tabulate([['BindProfX', str("%.2f" % bp_p[1]), str("%.2f" % bp_s[1]), str("%.2f" % bp_k[1]), str("%.2f" % bp_c[1])],
                            ['BPX+FoldX', str("%.2f" % bpx_p[1]), str("%.2f" % bpx_s[1]), str("%.2f" % bpx_k[1]), str("%.2f" % bpx_c[1])],
                            ['FoldX', str("%.2f" % fx_p[1]), str("%.2f" % fx_s[1]), str("%.2f" % fx_k[1]), str("%.2f" % fx_c[1])],
                            ['MD+FoldX', str("%.2f" % fxmd_p[1]), str("%.2f" % fxmd_s[1]), str("%.2f" % fxmd_k[1]), str("%.2f" % fxmd_c[1])],
                            ['DCOMPLEX', str("%.2f" % dcomplex_p[1]), str("%.2f" % dcomplex_s[1]), str("%.2f" % dcomplex_k[1]), str("%.2f" % dcomplex_c[1])],
                            ['JayZ', str("%.2f" % jayz_p[1]), str("%.2f" % jayz_s[1]), str("%.2f" % jayz_k[1]), str("%.2f" % jayz_c[1])],
                            ['EasyE', str("%.2f" % easye_p[1]), str("%.2f" % easye_s[1]), str("%.2f" % easye_k[1]), str("%.2f" % easye_c[1])],
                            ['iSEE', str("%.2f" % isee_p[1]), str("%.2f" % isee_s[1]), str("%.2f" % isee_k[1]), str("%.2f" % isee_c[1])],
                            ['Goblin', str("%.2f" % goblin_p[1]), str("%.2f" % goblin_s[1]), str("%.2f" % goblin_k[1]), str("%.2f" % goblin_c[1])],
                            ['Total:', '[' + str(len(exp)) + ']', '', '', '']], headers=['Method', 'Pearson', 'Spearman', 'Kendall', 'CCC']))

        if args.goblin == False:
            print " "

            print title

            print " "

            print "CORRELATION VALUES OF EACH METHOD"

            print(tabulate([['BindProfX', str("%.2f" % bp_p[0]), str("%.2f" % bp_s[0]), str("%.2f" % bp_k[0]),
                             str("%.2f" % bp_c[0])],
                            ['BPX+FoldX', str("%.2f" % bpx_p[0]), str("%.2f" % bpx_s[0]), str("%.2f" % bpx_k[0]),
                             str("%.2f" % bpx_c[0])],
                            ['FoldX', str("%.2f" % fx_p[0]), str("%.2f" % fx_s[0]), str("%.2f" % fx_k[0]),
                             str("%.2f" % fx_c[0])],
                            ['MD+FoldX', str("%.2f" % fxmd_p[0]), str("%.2f" % fxmd_s[0]), str("%.2f" % fxmd_k[0]),
                             str("%.2f" % fxmd_c[0])],
                            ['DCOMPLEX', str("%.2f" % dcomplex_p[0]), str("%.2f" % dcomplex_s[0]),
                             str("%.2f" % dcomplex_k[0]), str("%.2f" % dcomplex_c[0])],
                            ['JayZ', str("%.2f" % jayz_p[0]), str("%.2f" % jayz_s[0]), str("%.2f" % jayz_k[0]),
                             str("%.2f" % jayz_c[0])],
                            ['EasyE', str("%.2f" % easye_p[0]), str("%.2f" % easye_s[0]), str("%.2f" % easye_k[0]),
                             str("%.2f" % easye_c[0])],
                            ['iSEE', str("%.2f" % isee_p[0]), str("%.2f" % isee_s[0]), str("%.2f" % isee_k[0]),
                             str("%.2f" % isee_c[0])],
                            ['Total:', '[' + str(len(exp)) + ']', '', '', '']],
                           headers=['Method', 'Pearson', 'Spearman', 'Kendall', 'CCC']))

            print " "

            print "P-VALUES OF EACH METHOD"

            print(tabulate([['BindProfX', str("%.2f" % bp_p[1]), str("%.2f" % bp_s[1]), str("%.2f" % bp_k[1]),
                             str("%.2f" % bp_c[1])],
                            ['BPX+FoldX', str("%.2f" % bpx_p[1]), str("%.2f" % bpx_s[1]), str("%.2f" % bpx_k[1]),
                             str("%.2f" % bpx_c[1])],
                            ['FoldX', str("%.2f" % fx_p[1]), str("%.2f" % fx_s[1]), str("%.2f" % fx_k[1]),
                             str("%.2f" % fx_c[1])],
                            ['MD+FoldX', str("%.2f" % fxmd_p[1]), str("%.2f" % fxmd_s[1]), str("%.2f" % fxmd_k[1]),
                             str("%.2f" % fxmd_c[1])],
                            ['DCOMPLEX', str("%.2f" % dcomplex_p[1]), str("%.2f" % dcomplex_s[1]),
                             str("%.2f" % dcomplex_k[1]), str("%.2f" % dcomplex_c[1])],
                            ['JayZ', str("%.2f" % jayz_p[1]), str("%.2f" % jayz_s[1]), str("%.2f" % jayz_k[1]),
                             str("%.2f" % jayz_c[1])],
                            ['EasyE', str("%.2f" % easye_p[1]), str("%.2f" % easye_s[1]), str("%.2f" % easye_k[1]),
                             str("%.2f" % easye_c[1])],
                            ['iSEE', str("%.2f" % isee_p[1]), str("%.2f" % isee_s[1]), str("%.2f" % isee_k[1]),
                             str("%.2f" % isee_c[1])],
                            ['Total:', '[' + str(len(exp)) + ']', '', '', '']],
                           headers=['Method', 'Pearson', 'Spearman', 'Kendall', 'CCC']))

            with open('Text: {}.txt'.format(title), "w") as text_file:
                text_file.write("CORRELATION VALUES OF EACH METHOD")
                text_file.write("\n")
                text_file.write(tabulate([['BindProfX', str("%.2f" % bp_p[0]), str("%.2f" % bp_s[0]),
                                           str("%.2f" % bp_k[0]), str("%.2f" % bp_c[0])],
                                          ['BPX+FoldX', str("%.2f" % bpx_p[0]), str("%.2f" % bpx_s[0]),
                                           str("%.2f" % bpx_k[0]), str("%.2f" % bpx_c[0])],
                                          ['FoldX', str("%.2f" % fx_p[0]), str("%.2f" % fx_s[0]), str("%.2f" % fx_k[0]),
                                           str("%.2f" % fx_c[0])],
                                          ['MD+FoldX', str("%.2f" % fxmd_p[0]), str("%.2f" % fxmd_s[0]),
                                           str("%.2f" % fxmd_k[0]), str("%.2f" % fxmd_c[0])],
                                          ['DCOMPLEX', str("%.2f" % dcomplex_p[0]), str("%.2f" % dcomplex_s[0]),
                                           str("%.2f" % dcomplex_k[0]), str("%.2f" % dcomplex_c[0])],
                                          ['JayZ', str("%.2f" % jayz_p[0]), str("%.2f" % jayz_s[0]),
                                           str("%.2f" % jayz_k[0]), str("%.2f" % jayz_c[0])],
                                          ['EasyE', str("%.2f" % easye_p[0]), str("%.2f" % easye_s[0]),
                                           str("%.2f" % easye_k[0]), str("%.2f" % easye_c[0])],
                                          ['iSEE', str("%.2f" % isee_p[0]), str("%.2f" % isee_s[0]),
                                           str("%.2f" % isee_k[0]), str("%.2f" % isee_c[0])],
                                          ['Total:', '[' + str(len(exp)) + ']', '', '', '']],
                                         headers=['Method', 'Pearson', 'Spearman', 'Kendall', 'CCC']))
                text_file.write("\n")
                text_file.write("\n")
                text_file.write("P-VALUES OF EACH METHOD")
                text_file.write("\n")
                text_file.write(tabulate([['BindProfX', str("%.2f" % bp_p[1]), str("%.2f" % bp_s[1]),
                                           str("%.2f" % bp_k[1]), str("%.2f" % bp_c[1])],
                                          ['BPX+FoldX', str("%.2f" % bpx_p[1]), str("%.2f" % bpx_s[1]),
                                           str("%.2f" % bpx_k[1]), str("%.2f" % bpx_c[1])],
                                          ['FoldX', str("%.2f" % fx_p[1]), str("%.2f" % fx_s[1]), str("%.2f" % fx_k[1]),
                                           str("%.2f" % fx_c[1])],
                                          ['MD+FoldX', str("%.2f" % fxmd_p[1]), str("%.2f" % fxmd_s[1]),
                                           str("%.2f" % fxmd_k[1]), str("%.2f" % fxmd_c[1])],
                                          ['DCOMPLEX', str("%.2f" % dcomplex_p[1]), str("%.2f" % dcomplex_s[1]),
                                           str("%.2f" % dcomplex_k[1]), str("%.2f" % dcomplex_c[1])],
                                          ['JayZ', str("%.2f" % jayz_p[1]), str("%.2f" % jayz_s[1]),
                                           str("%.2f" % jayz_k[1]), str("%.2f" % jayz_c[1])],
                                          ['EasyE', str("%.2f" % easye_p[1]), str("%.2f" % easye_s[1]),
                                           str("%.2f" % easye_k[1]), str("%.2f" % easye_c[1])],
                                          ['iSEE', str("%.2f" % isee_p[1]), str("%.2f" % isee_s[1]),
                                           str("%.2f" % isee_k[1]), str("%.2f" % isee_c[1])],
                                          ['Total:', '[' + str(len(exp)) + ']', '', '', '']],
                                         headers=['Method', 'Pearson', 'Spearman', 'Kendall', 'CCC']))

    if args.extraoutput == True:

        expdestable = 0
        expneutral = 0
        expstable = 0

        for x1 in exp:
            if x1 < -0.5:
                expdestable = expdestable + 1
            if (x1 >= -0.5) and (x1 <= 0.5):
                expneutral = expneutral + 1
            if x1 > 0.5:
                expstable = expstable + 1
        
        print " "
        print "Experimental Standard Deviation: " + str(np.std(exp))
        print "Percent Destabilizing in Experimental dataset: " + str(round(float(float(expdestable)/float(len(exp))), 3)) + "%"
        print "Percent Neutral in Experimental dataset: " + str(round(float(float(expneutral)/float(len(exp))),3)) + "%"
        print "Percent Stabilizing Experimental: " + str(round(float(float(expstable)/float(len(exp))),3)) + "%"
        print " "
        print "BindProfX Standard Deviation: " + str(np.std(bp))
        print "BPX+FoldX Standard Deviation: " + str(np.std(bpx))
        print "FoldX Standard Deviation: " + str(np.std(fx))
        print "MD+FoldX Standard Deviation: " + str(np.std(fxmd))
        print "DCOMPLEX Standard Deviation: " + str(np.std(dcomplex))
        print "JayZ Standard Deviation: " + str(np.std(jayz))
        print "EasyE Standard Deviation: " + str(np.std(easye))
        print "ISEE Standard Deviation: " + str(np.std(isee))

    if plotnum == 1:   ##SCATTER PLOT

        plotsnoaa = 1
        plotsnopp = 1

        if len(ppdata) == 0:
            print " "
            print "**********************************************************************"
            print "ERROR. NO PROTEIN-PROTEIN COMPLEXES IN SELECTION. CANNOT COMPLETE PLOTS."
            print "**********************************************************************"
            print " "
            plotsnopp = 0
        if len(aadata) == 0:
            print " "
            print "***********************************************************************"
            print "ERROR. NO ANTIBODY-ANTIGEN COMPLEXES IN SELECTION. CANNOT COMPLETE PLOTS."
            print "***********************************************************************"
            print " "
            plotsnoaa = 0

        gs = gridspec.GridSpec(3, 3)

        plt.figure(figsize=(12, 12))

        if args.goblin == True:
            all_plots = [exp, bp, bpx, fx, fxmd, dcomplex, jayz, easye, isee, goblin]
            all_plots_bp = [exp_bp, bp, bpx, fx, fxmd, dcomplex, jayz, easye, isee, goblin]
            all_names = ["BindProfX", "BPX+FoldX", "FoldX", "MD+FoldX", "DCOMPLEX", "JayZ", "EasyE", "iSEE","GOBLIN"]
            aa_plots = [aaexp, aabp, aabpx, aafx, aafxmd, aadcomplex, aajayz, aaeasye, aaisee, aagoblin]
            aa_plots_bp = [aaexp_bp, aabp, aabpx, aafx, aafxmd, aadcomplex, aajayz, aaeasye, aaisee, aagoblin]
            pp_plots = [ppexp, ppbp, ppbpx, ppfx, ppfxmd, ppdcomplex, ppjayz, ppeasye, ppisee, ppgoblin]
            pp_plots_bp = [ppexp_bp, ppbp, ppbpx, ppfx, ppfxmd, ppdcomplex, ppjayz, ppeasye, ppisee, ppgoblin]
        if args.goblin == False:
            all_plots = [exp, bp, bpx, fx, fxmd, dcomplex, jayz, easye, isee]
            all_plots_bp = [exp_bp, bp, bpx, fx, fxmd, dcomplex, jayz, easye, isee]
            all_names = ["BindProfX", "BPX+FoldX", "FoldX", "MD+FoldX", "DCOMPLEX", "JayZ", "EasyE", "iSEE"]
            aa_plots = [aaexp, aabp, aabpx, aafx, aafxmd, aadcomplex, aajayz, aaeasye, aaisee]
            aa_plots_bp = [aaexp_bp, aabp, aabpx, aafx, aafxmd, aadcomplex, aajayz, aaeasye, aaisee]
            pp_plots = [ppexp, ppbp, ppbpx, ppfx, ppfxmd, ppdcomplex, ppjayz, ppeasye, ppisee]
            pp_plots_bp = [ppexp_bp, ppbp, ppbpx, ppfx, ppfxmd, ppdcomplex, ppjayz, ppeasye, ppisee]

        pltamnt = 0
        subplt1 = 0
        subplt2 = 0

        while pltamnt < len(all_plots) - 1:
            ax = plt.subplot(gs[subplt1, subplt2])
            pltamnt = pltamnt + 1
            if (pltamnt % 3 != 0) and (pltamnt > 0):
                subplt2 = subplt2 + 1
            elif (pltamnt % 3 == 0) and (pltamnt > 0):
                subplt2 = 0
                subplt1 = subplt1 + 1

            if (pltamnt == 1) or (pltamnt ==2):
                all_plots_allow = all_plots_bp
                aa_plots_allow = aa_plots_bp
                pp_plots_allow = pp_plots_bp
            if pltamnt > 2:
                all_plots_allow = all_plots
                aa_plots_allow = aa_plots
                pp_plots_allow = pp_plots

            plt.scatter(aa_plots_allow[pltamnt], aa_plots_allow[0], c='red', s=3)
            plt.scatter(pp_plots_allow[pltamnt], pp_plots_allow[0], c='blue', s=3)
            # plt.title(all_names[pltamnt - 1], fontweight = 'demibold')
            ax.text(0.98, 0.02, all_names[pltamnt - 1], horizontalalignment='right', transform=ax.transAxes, fontweight = 'demibold', fontsize=16)
            ax.tick_params(axis="x", labelsize=12)
            ax.tick_params(axis="y", labelsize=12)  

            if (ax.get_xlim()[1] - ax.get_xlim()[0]) < (ax.get_ylim()[1] - ax.get_ylim()[0]):
                x = np.linspace(*ax.get_ylim())
            else:
                x = np.linspace(*ax.get_xlim())
            ax.plot(x, x, c='gray', linestyle=':')
            # ax.set_xlabel(str("Predicted $\Delta$$\Delta$$\it{G}$ (kcal/mol)"))
            # ax.set_ylabel(str("Experimental $\Delta$$\Delta$$\it{G}$ (kcal/mol)"))
            
            if str(all_names[pltamnt - 1]) == "MD+FoldX":
                plt.ylabel(str("Experimental $\Delta$$\Delta$$\it{G}$ (kcal/mol)"), fontsize=20)

            num = 0
            rms = 0
            while num < len(all_plots_allow[0]):
                rms = rms + (all_plots_allow[pltamnt].iloc[num] - all_plots_allow[0].iloc[num]) ** 2
                num = num + 1
            rmse = np.sqrt(rms / len(all_plots_allow[0]))
            fitq = np.polyfit(all_plots_allow[pltamnt], all_plots_allow[0], 1)
            correl = np.corrcoef(all_plots_allow[pltamnt], all_plots_allow[0])
            predq = np.polyval([fitq[0], fitq[1]], x)
            plt.plot(x, predq, c='black', lw=1, alpha=0.5)
            ax.text(0.02, 0.99, "$\pm$" + str(('{:.2f}'.format(round(rmse, 2)))), ha='left',
                    va='top', transform=ax.transAxes, fontsize=12)
            ax.text(0.02, 0.06, str(('{:.2f}'.format(round(correl[0, 1], 2)))), ha='left', va='top',
                    transform=ax.transAxes, fontsize=12)

            if plotsnoaa == 1:
                num = 0
                rms = 0
                while num < len(aa_plots_allow[0]):
                    rms = rms + (aa_plots_allow[pltamnt].iloc[num] - aa_plots_allow[0].iloc[num]) ** 2
                    num = num + 1
                rmse = np.sqrt(rms / len(aa_plots_allow[0]))
                fitq = np.polyfit(aa_plots_allow[pltamnt], aa_plots_allow[0], 1)
                correl = np.corrcoef(aa_plots_allow[pltamnt], aa_plots_allow[0])
                predq = np.polyval([fitq[0], fitq[1]], x)
                plt.plot(x, predq, c='red', lw=1, alpha=0.5)
                ax.text(0.22, 0.99, "$\pm$" + str(('{:.2f}'.format(round(rmse, 2)))), ha='left',
                        va='top', transform=ax.transAxes, fontsize=12, color='red')
                ax.text(0.18, 0.06, str(('{:.2f}'.format(round(correl[0, 1], 2)))), ha='left', va='top',
                        transform=ax.transAxes, fontsize=12, color='red')

            if plotsnopp == 1:
                num = 0
                rms = 0
                while num < len(pp_plots_allow[0]):
                    rms = rms + (pp_plots_allow[pltamnt].iloc[num] - pp_plots_allow[0].iloc[num]) ** 2
                    num = num + 1
                rmse = np.sqrt(rms / len(pp_plots_allow[0]))
                fitq = np.polyfit(pp_plots_allow[pltamnt], pp_plots_allow[0], 1)
                correl = np.corrcoef(pp_plots_allow[pltamnt], pp_plots_allow[0])
                predq = np.polyval([fitq[0], fitq[1]], x)
                plt.plot(x, predq, c='blue', lw=1, alpha=0.5)
                ax.text(0.42, 0.99, "$\pm$" + str(('{:.2f}'.format(round(rmse, 2)))), ha='left',
                        va='top', transform=ax.transAxes, fontsize=12, color='blue')
                ax.text(0.34, 0.06, str(('{:.2f}'.format(round(correl[0, 1], 2)))), ha='left', va='top',
                        transform=ax.transAxes, fontsize=12, color='blue')

        plt.tight_layout()
        plt.subplots_adjust(left=0.07, bottom=0.045, right=0.98, top=0.98, wspace=0.15, hspace=0.14)
        
        plt.xlabel(str("Predicted $\Delta$$\Delta$$\it{G}$ (kcal/mol)"), fontsize=20)
        # plt.ylabel(str("Experimental $\Delta$$\Delta$$\it{G}$ (kcal/mol)"), fontsize=14)

        totitle = str("Scatter: " + title)
        if args.goblin == True:
            totitle = str(totitle + " [Goblin]")
        plt.savefig('%s.eps' % totitle, format='eps')

    if plotnum == 2:   ##Correlation comparison
        plt.figure(figsize=(10, 5))
        ax1 = plt.subplot(111)

        shift1 = -0.24
        shift2 = -0.08
        shift3 = 0.08
        shift4 = 0.24

        # plot1err = error(bp)
        # plot2err = error(bpx)
        # plot3err = error(fx)
        # plot4err = error(fxmd)
        # plot5err = error(dcomplex)
        # plot6err = error(jayz)
        # plot7err = error(easye)
        # plot8err = error(isee)

        plot1err = 0
        plot2err = 0
        plot3err = 0
        plot4err = 0
        plot5err = 0
        plot6err = 0
        plot7err = 0
        plot8err = 0

        plot1a = ax1.errorbar(1 + shift1, bp_p[0], yerr=plot1err, fmt='o', color='blue')
        plot1b = ax1.errorbar(1 + shift2, bp_s[0], yerr=plot1err, fmt='o', color='green')
        plot1c = ax1.errorbar(1 + shift3, bp_k[0], yerr=plot1err, fmt='o', color='purple')
        plot1d = ax1.errorbar(1 + shift4, bp_c[0], yerr=plot1err, fmt='o', color='darkgoldenrod')
        plot2a = ax1.errorbar(2 + shift1, bpx_p[0], yerr=plot2err, fmt='o', color='blue')
        plot2b = ax1.errorbar(2 + shift2, bpx_s[0], yerr=plot2err, fmt='o', color='green')
        plot2c = ax1.errorbar(2 + shift3, bpx_k[0], yerr=plot2err, fmt='o', color='purple')
        plot2d = ax1.errorbar(2 + shift4, bpx_c[0], yerr=plot2err, fmt='o', color='darkgoldenrod')
        plot3a = ax1.errorbar(3 + shift1, fx_p[0], yerr=plot3err, fmt='o', color='blue')
        plot3b = ax1.errorbar(3 + shift2, fx_s[0], yerr=plot3err, fmt='o', color='green')
        plot3c = ax1.errorbar(3 + shift3, fx_k[0], yerr=plot3err, fmt='o', color='purple')
        plot3d = ax1.errorbar(3 + shift4, fx_c[0], yerr=plot3err, fmt='o', color='darkgoldenrod')
        plot4a = ax1.errorbar(4 + shift1, fxmd_p[0], yerr=plot4err, fmt='o', color='blue')
        plot4b = ax1.errorbar(4 + shift2, fxmd_s[0], yerr=plot4err, fmt='o', color='green')
        plot4c = ax1.errorbar(4 + shift3, fxmd_k[0], yerr=plot4err, fmt='o', color='purple')
        plot4d = ax1.errorbar(4 + shift4, fxmd_c[0], yerr=plot4err, fmt='o', color='darkgoldenrod')
        plot5a = ax1.errorbar(5 + shift1, dcomplex_p[0], yerr=plot5err, fmt='o', color='blue')
        plot5b = ax1.errorbar(5 + shift2, dcomplex_s[0], yerr=plot5err, fmt='o', color='green')
        plot5c = ax1.errorbar(5 + shift3, dcomplex_k[0], yerr=plot5err, fmt='o', color='purple')
        plot5d = ax1.errorbar(5 + shift4, dcomplex_c[0], yerr=plot5err, fmt='o', color='darkgoldenrod')
        plot6a = ax1.errorbar(6 + shift1, jayz_p[0], yerr=plot6err, fmt='o', color='blue')
        plot6b = ax1.errorbar(6 + shift2, jayz_s[0], yerr=plot6err, fmt='o', color='green')
        plot6c = ax1.errorbar(6 + shift3, jayz_k[0], yerr=plot6err, fmt='o', color='purple')
        plot6d = ax1.errorbar(6 + shift4, jayz_c[0], yerr=plot6err, fmt='o', color='darkgoldenrod')
        plot7a = ax1.errorbar(7 + shift1, easye_p[0], yerr=plot7err, fmt='o', color='blue')
        plot7b = ax1.errorbar(7 + shift2, easye_s[0], yerr=plot7err, fmt='o', color='green')
        plot7c = ax1.errorbar(7 + shift3, easye_k[0], yerr=plot7err, fmt='o', color='purple')
        plot7d = ax1.errorbar(7 + shift4, easye_c[0], yerr=plot7err, fmt='o', color='darkgoldenrod')
        plot8a = ax1.errorbar(8 + shift1, isee_p[0], yerr=plot8err, fmt='o', color='blue')
        plot8b = ax1.errorbar(8 + shift2, isee_s[0], yerr=plot8err, fmt='o', color='green')
        plot8c = ax1.errorbar(8 + shift3, isee_k[0], yerr=plot8err, fmt='o', color='purple')
        plot8d = ax1.errorbar(8 + shift4, isee_c[0], yerr=plot8err, fmt='o', color='darkgoldenrod')

        ax1.axhline(y=0, color='black', linestyle=':')

        plot1a[-1][0].set_linestyle('--')
        plot1b[-1][0].set_linestyle('--')
        plot1c[-1][0].set_linestyle('--')
        plot1d[-1][0].set_linestyle('--')
        plot2a[-1][0].set_linestyle('--')
        plot2b[-1][0].set_linestyle('--')
        plot2c[-1][0].set_linestyle('--')
        plot2d[-1][0].set_linestyle('--')
        plot3a[-1][0].set_linestyle('--')
        plot3b[-1][0].set_linestyle('--')
        plot3c[-1][0].set_linestyle('--')
        plot3d[-1][0].set_linestyle('--')
        plot4a[-1][0].set_linestyle('--')
        plot4b[-1][0].set_linestyle('--')
        plot4c[-1][0].set_linestyle('--')
        plot4d[-1][0].set_linestyle('--')
        plot5a[-1][0].set_linestyle('--')
        plot5b[-1][0].set_linestyle('--')
        plot5c[-1][0].set_linestyle('--')
        plot5d[-1][0].set_linestyle('--')
        plot6a[-1][0].set_linestyle('--')
        plot6b[-1][0].set_linestyle('--')
        plot6c[-1][0].set_linestyle('--')
        plot6d[-1][0].set_linestyle('--')
        plot7a[-1][0].set_linestyle('--')
        plot7b[-1][0].set_linestyle('--')
        plot7c[-1][0].set_linestyle('--')
        plot7d[-1][0].set_linestyle('--')
        plot8a[-1][0].set_linestyle('--')
        plot8b[-1][0].set_linestyle('--')
        plot8c[-1][0].set_linestyle('--')
        plot8d[-1][0].set_linestyle('--')


        plot1err = error(bp)
        plot2err = error(bpx)
        plot3err = error(fx)
        plot4err = error(fxmd)
        plot5err = error(dcomplex)
        plot6err = error(jayz)
        plot7err = error(easye)
        plot8err = error(isee)

        textheight1 = [bp_p[0], bp_s[0], bp_k[0], bpx_c[0]]
        textheight2 = [bpx_p[0], bpx_s[0], bpx_k[0], bpx_c[0]]
        textheight3 = [fx_p[0], fx_s[0], fx_k[0], fx_c[0]]
        textheight4 = [fxmd_p[0], fxmd_s[0], fxmd_k[0], fxmd_c[0]]
        textheight5 = [dcomplex_p[0], dcomplex_s[0], dcomplex_k[0], dcomplex_c[0]]
        textheight6 = [jayz_p[0], jayz_s[0], jayz_k[0], jayz_c[0]]
        textheight7 = [easye_p[0], easye_s[0], easye_k[0], easye_c[0]]
        textheight8 = [isee_p[0], isee_s[0], isee_k[0], isee_c[0]]
        
        textheightmin = [min(textheight1), min(textheight2), min(textheight3), min(textheight4), min(textheight5), min(textheight6), min(textheight7), min(textheight8)]
        textheightmax = [max(textheight1), max(textheight2), max(textheight3), max(textheight4), max(textheight5), max(textheight6), max(textheight7), max(textheight8)]
        ploterrnum = [plot1err, plot2err, plot3err, plot4err, plot5err, plot6err, plot7err, plot8err]
        
        if args.goblin == True:
            # plot9err = error(goblin)
            plot9err = 0
            plot9a = ax1.errorbar(9 + shift1, goblin_p[0], yerr=plot9err, fmt='o', color='blue')
            plot9b = ax1.errorbar(9 + shift2, goblin_s[0], yerr=plot9err, fmt='o', color='green')
            plot9c = ax1.errorbar(9 + shift3, goblin_k[0], yerr=plot9err, fmt='o', color='purple')
            plot9d = ax1.errorbar(9 + shift4, goblin_c[0], yerr=plot9err, fmt='o', color='darkgoldenrod')
            plot9a[-1][0].set_linestyle('--')
            plot9b[-1][0].set_linestyle('--')
            plot9c[-1][0].set_linestyle('--')
            plot9d[-1][0].set_linestyle('--')
            textheight9 = np.min(goblin_p[0], goblin_s[0], goblin_k[0], goblin_c[0])
            plot9err = error(goblin)
            ax1.text(9, textheight9 - 0.07, "$\pm$ " + str('{:.2f}'.format(round(plot9err, 2))), horizontalalignment='center')
            textheight9 = [isee_p[0], isee_s[0], isee_k[0], isee_c[0]]
            textheightmin = [min(textheight1), min(textheight2), min(textheight3), min(textheight4), min(textheight5), min(textheight6), min(textheight7), min(textheight8), min(textheight9)]
            textheightmax = [max(textheight1), max(textheight2), max(textheight3), max(textheight4), max(textheight5), max(textheight6), max(textheight7), max(textheight8), max(textheight9)]
            ploterrnum = [plot1err, plot2err, plot3err, plot4err, plot5err, plot6err, plot7err, plot8err, plot9err]

        textheightnum = 0
        for height in textheightmin:
            if height < 0.1:
                ax1.text(textheightnum + 1, textheightmax[textheightnum] + 0.05, "$\pm$ " + str('{:.2f}'.format(round(ploterrnum[textheightnum], 2))), horizontalalignment='center', fontsize = 14)
            else:
                ax1.text(textheightnum + 1, height - 0.10, "$\pm$ " + str('{:.2f}'.format(round(ploterrnum[textheightnum], 2))), horizontalalignment='center', fontsize = 14)
            textheightnum = textheightnum + 1

        ax1.set_ylim([0, 10])
        ax1.set_ylim([-0.2, 1.0])
        custom_legend = [plt.Line2D([0], [0], color='blue', lw=0, ls='--', marker='.', markersize=12),
                         plt.Line2D([0], [0], color='green', lw=0, ls='--', marker='.', markersize=12),
                         plt.Line2D([0], [0], color='purple', lw=0, ls='--', marker='.', markersize=12),
                         plt.Line2D([0], [0], color='darkgoldenrod', lw=0, ls='--', marker='.', markersize=12)]
        ax1.legend(custom_legend, ['Pearson', 'Spearman', 'Kendall', 'Concordance'], loc=(0.78, 0.7), frameon=False, fontsize=14, labelspacing=0.12, handletextpad=-0.3)
        if args.goblin == True:
            ax1.set_xticks(ticks=[1, 2, 3, 4, 5, 6, 7, 8, 9])
            ax1.set_xticklabels(
                ['BindProfX', 'BPX+FoldX', 'FoldX', 'MD+FoldX', 'DCOMPLEX', 'JayZ', 'EasyE', 'iSEE', 'GOBLIN'], rotation=45, fontsize=16, horizontalalignment='right')
        if args.goblin == False:
            ax1.set_xticks(ticks=[1, 2, 3, 4, 5, 6, 7, 8])
            ax1.set_xticklabels(
                ['BindProfX', 'BPX+FoldX', 'FoldX', 'MD+FoldX', 'DCOMPLEX', 'JayZ', 'EasyE', 'iSEE'], rotation=45, fontsize=16, horizontalalignment='right')
        ax1.set_ylabel('Correlation Coefficient', fontsize=17)
        plt.subplots_adjust(bottom=0.25)
        totitle = str(str(title) + ', n = ' + str(len(exp)))
        ax1.text(.5, .9, totitle, fontsize=20)
        totitle2 = str("Correlation: " + str(title))
        if args.goblin == True:
            totitle2 = str(totitle2 + " [Goblin]")
        plt.savefig('%s.eps' % totitle2, format='eps')

    if plotnum == 3: ##ROC curve
        bpfpr, bptpr, bpauc = perf_measure(exp, bp)
        bpxfpr, bpxtpr, bpxauc = perf_measure(exp, bpx)
        fxfpr, fxtpr, fxauc = perf_measure(exp, fx)
        fxmdfpr, fxmdtpr, fxmdauc = perf_measure(exp, fxmd)
        dcomplexfpr, dcomplextpr, dcomplexauc = perf_measure(exp, dcomplex)
        jayzfpr, jayztpr, jayzauc = perf_measure(exp, jayz)
        easyefpr, easyetpr, easyeauc = perf_measure(exp, easye)
        iseefpr, iseetpr, iseeauc = perf_measure(exp, isee)
        if args.goblin == True:
            goblinfpr, goblintpr, goblinauc = perf_measure(exp, goblin)
            plt.plot(goblinfpr, goblintpr, color='indigo')
            custom_lines = [plt.Line2D([0], [0], color='#332288', lw=2),
                            plt.Line2D([0], [0], color='#DDCC77', lw=2),
                            plt.Line2D([0], [0], color='#117733', lw=2),
                            plt.Line2D([0], [0], color='#CC6677', lw=2),
                            plt.Line2D([0], [0], color='#44AA99', lw=2),
                            plt.Line2D([0], [0], color='#AA4499', lw=2),
                            plt.Line2D([0], [0], color='#88CCEE', lw=2),
                            plt.Line2D([0], [0], color='#882255', lw=2),
                            plt.Line2D([0], [0], color='indigo', lw=2)]
            plt.legend(custom_lines, ['BindProfX = ' + str(bpauc), 'BPX+FoldX = ' + str(bpxauc), 'FoldX = ' + str(fxauc),
                                      'MD+FoldX = ' + str(fxmdauc), 'DCOMPLEX = ' + str(dcomplexauc),
                                      'JayZ = ' + str(jayzauc),
                                      'EasyE = ' + str(easyeauc), 'iSEE = ' + str(iseeauc),
                                      'Goblin = ' + str(goblinauc)],
                       loc='lower right', frameon=False, labelspacing=0.1)
        plt.plot(bpfpr, bptpr, color='#332288')
        plt.plot(bpxfpr, bpxtpr, color='#DDCC77')
        plt.plot(fxfpr, fxtpr, color='#117733')
        plt.plot(fxmdfpr, fxmdtpr, color='#CC6677')
        plt.plot(dcomplexfpr, dcomplextpr, color='#44AA99')
        plt.plot(jayzfpr, jayztpr, color='#AA4499')
        plt.plot(easyefpr, easyetpr, color='#88CCEE')
        plt.plot(iseefpr, iseetpr, color='#882255')
        if args.goblin == False:
            custom_lines = [plt.Line2D([0], [0], color='#332288', lw=2),
                            plt.Line2D([0], [0], color='#DDCC77', lw=2),
                            plt.Line2D([0], [0], color='#117733', lw=2),
                            plt.Line2D([0], [0], color='#CC6677', lw=2),
                            plt.Line2D([0], [0], color='#44AA99', lw=2),
                            plt.Line2D([0], [0], color='#AA4499', lw=2),
                            plt.Line2D([0], [0], color='#88CCEE', lw=2),
                            plt.Line2D([0], [0], color='#882255', lw=2)]
            plt.legend(custom_lines, ['BindProfX = ' + str(bpauc), 'BPX+FoldX = ' + str(bpxauc), 'FoldX = ' + str(fxauc),
                                      'MD+FoldX = ' + str(fxmdauc), 'DCOMPLEX = ' + str(dcomplexauc), 'JayZ = ' + str(jayzauc),
                                      'EasyE = ' + str(easyeauc), 'iSEE = ' + str(iseeauc)],
                                      loc='lower right', frameon=False, labelspacing=0.1)
        plt.plot([0, 1], [0, 1], color='darkblue', linestyle='--')
        plt.plot([0, 1], [0, 1.1], alpha=0)
        plt.xlabel('False Positive Rate', fontsize=14)
        plt.ylabel('True Positive Rate', fontsize=14)
        totitle = str(title)
        # plt.text(-0.02, 1.05, totitle, fontsize=18)
        plt.text(-0.02, 1.05, str(totitle + ', n = ' + str(len(exp))), fontsize=18)
        # totitlesecond = str('n = ' + str(len(exp)))
        # plt.text(0.40, 0.00, totitlesecond, fontsize=16)
        #plt.text(0.70, 0.40, totitlesecond, fontsize=16)
        totitle2 = str("ROC: " + str(title))
        if args.goblin == True:
            totitle = str(totitle2 + " [Goblin]")
        plt.savefig('%s.eps' % totitle2, format='eps')

    if plotnum == 4:

        if len(ppdata) == 0:
            print " "
            print "**********************************************************************"
            print "ERROR. NO PROTEIN-PROTEIN COMPLEXES IN SELECTION. CANNOT COMPLETE PLOTS."
            print "**********************************************************************"
            print " "

        if len(aadata) == 0:
            print " "
            print "***********************************************************************"
            print "ERROR. NO ANTIBODY-ANTIGEN COMPLEXES IN SELECTION. CANNOT COMPLETE PLOTS."
            print "***********************************************************************"
            print " "

        def set_box_color(bp, color):
            plt.setp(bp['boxes'], color=color)
            plt.setp(bp['whiskers'], color=color)
            plt.setp(bp['caps'], color=color)
            plt.setp(bp['medians'], color=color)
        if args.goblin == True:
            data_a = [exp, bp, bpx, fx, fxmd, dcomplex, jayz, easye, isee, goblin]
            data_b = [aaexp, aabp, aabpx, aafx, aafxmd, aadcomplex, aajayz, aaeasye, aaisee, aagoblin]
            data_c = [ppexp, ppbp, ppbpx, ppfx, ppfxmd, ppdcomplex, ppjayz, ppeasye, ppisee, ppgoblin]
            ticks = ['Reference', 'BindProfX', 'BPX+FoldX', 'FoldX', 'MD + FoldX', 'DCOMPLEX', 'JayZ', 'EasyE', 'iSEE', 'GOBLIN']
        if args.goblin == False:
            data_a = [exp, bp, bpx, fx, fxmd, dcomplex, jayz, easye, isee]
            data_b = [aaexp, aabp, aabpx, aafx, aafxmd, aadcomplex, aajayz, aaeasye, aaisee]
            data_c = [ppexp, ppbp, ppbpx, ppfx, ppfxmd, ppdcomplex, ppjayz, ppeasye, ppisee]
            ticks = ['Reference', 'BindProfX', 'BPX+FoldX', 'FoldX', 'MD + FoldX', 'DCOMPLEX', 'JayZ', 'EasyE', 'iSEE']
        flierprops_a = dict(marker='o', markerfacecolor='#1b9e77', markeredgecolor='#1b9e77', markersize=1, linestyle='none', fillstyle='full')
        flierprops_b = dict(marker='o', markerfacecolor='#d95f02', markeredgecolor='#d95f02', markersize=1, linestyle='none', fillstyle='full')
        flierprops_c = dict(marker='o', markerfacecolor='#7570b3', markeredgecolor='#7570b3', markersize=1, linestyle='none', fillstyle='full')

        plt.figure(figsize=(10, 5))
        plt.axhline(y=0, color='black', linestyle=':', alpha =0.5)
        data_a_plot = plt.boxplot(data_a, positions=np.array(xrange(len(data_a)))*2.0-0.4, flierprops=flierprops_a, widths=0.3)
        data_b_plot = plt.boxplot(data_b, positions=np.array(xrange(len(data_b)))*2.0, flierprops=flierprops_b, widths=0.3)
        data_c_plot = plt.boxplot(data_c, positions=np.array(xrange(len(data_c)))*2.0+0.4, flierprops=flierprops_c, widths=0.3)
        set_box_color(data_a_plot, '#1b9e77')
        set_box_color(data_b_plot, '#d95f02')
        set_box_color(data_c_plot, '#7570b3')
        plt.plot([], c='#1b9e77', label='All mutations')
        plt.plot([], c='#d95f02', label='Ab mutations')
        plt.plot([], c='#7570b3', label='Non-Ab mutations')
        plt.legend()
        plt.legend(frameon=False)
        plt.xticks(xrange(0, len(ticks) * 2, 2), ticks)
        plt.xlim(-2, len(ticks) * 2)
        plt.tight_layout()

        totitle = str("Boxplot: " + str(title))
        if args.goblin == True:
            totitle = str(totitle + " [Goblin]")
        plt.savefig('%s.eps' % totitle, format='eps')

    if (plotnum < 0) or (plotnum >= 5):
        too_much_error()

    if args.silent == False:
        plt.show()

def toplotloop(ToPlot, data):

    if ToPlot == 1:
        print "1. Look at a single amino acid"
        print "2. Remove a single amino acid"
        print "3. Look at multiple amino acids"
        print "4. Remove multiple amino acids"
        while True:
            print " "
            try:
                ToPlot2 = int(raw_input("How would you like to sort? "))
                break
            except:
                print("That's not a valid option!")
        os.system("clear")
        if (ToPlot2 == 1) or (ToPlot2 == 2):
            print "1. Alanine"
            print "2. Arginine"
            print "3. Asparagine"
            print "4. Aspartic Acid"
            print "5. Cysteine"
            print "6. Glutamine"
            print "7. Glutamic Acid"
            print "8. Glycine"
            print "9. Histidine"
            print "10. Isoleucine"
            print "11. Leucine"
            print "12. Lysine"
            print "13. Methionine"
            print "14. Phenylalinine"
            print "15. Proline"
            print "16. Serine"
            print "17. Threonine"
            print "18. Tryptopphan"
            print "19. Tyrosine"
            print "20. Valine"
            while True:
                print " "
                try:
                    ToPlot3 = int(raw_input("Which amino acid would you like to select? "))
                    break
                except:
                    print("That's not a valid option!")
            if (ToPlot3 <= 0) or (ToPlot3 >= 21):
                too_much_error()
        if (ToPlot2 == 3) or (ToPlot2 == 4):
            print "1. Alanine"
            print "2. Arginine"
            print "3. Asparagine"
            print "4. Aspartic Acid"
            print "5. Cysteine"
            print "6. Glutamine"
            print "7. Glutamic Acid"
            print "8. Glycine"
            print "9. Histidine"
            print "10. Isoleucine"
            print "11. Leucine"
            print "12. Lysine"
            print "13. Methionine"
            print "14. Phenylalinine"
            print "15. Proline"
            print "16. Serine"
            print "17. Threonine"
            print "18. Tryptopphan"
            print "19. Tyrosine"
            print "20. Valine"

            print " "
            print "Separate numbers with a space. No other delimter allowed."
            print "Example: 1 2 3 4 7 15"
            while True:
                print " "
                try:
                    ToPlot3 = raw_input("Which amino acids would you like to select? ").split()
                    ToPlot3 = [int(n) for n in ToPlot3]
                    break
                except:
                    print("That's not a valid option!")
            for i in ToPlot3:
                if (i <= 0) or (i >= 21):
                    too_much_error()
        os.system("clear")
        if (ToPlot2 <= 0) or (ToPlot2 >= 5):
            too_much_error()

        Plot1Num = [1, 2, 3, 4, 5, 6, 7, 8, 9, 10, 11, 12, 13, 14, 15, 16, 17, 18, 19, 20]
        Plot1Let = ["A", "R", "N", "D", "C", "Q", "E", "G", "H", "I", "L", "K", "M", "F", "P", "S", "T", "W", "Y", "V"]
        if (ToPlot2 == 1) or (ToPlot2 == 2):
            PlotAA = [0] * 1
            n = 0
            while n < len(Plot1Num):
                if Plot1Num[n] == int(ToPlot3):
                    PlotAA = Plot1Let[n]
                n = n + 1
        if (ToPlot2 == 3) or (ToPlot2 == 4):
            PlotAA = [0] * len(ToPlot3)
            for k in range(len(ToPlot3)):
                n = 0
                while n < len(Plot1Num):
                    if Plot1Num[n] == int(ToPlot3[k]):
                        PlotAA[k] = Plot1Let[n]
                    n = n + 1

        if (ToPlot2 == 1) or (ToPlot2 == 2):
            if ToPlot2 == 1:
                datadif = data[(data['Wildtype AA'] == str(PlotAA))]
                plottitle = str("Wildtype, " + PlotAA + " Mutations")

            if ToPlot2 == 2:
                datadif = data[(data['Wildtype AA'] != str(PlotAA))]
                plottitle = str("Wildtype, Non-" + PlotAA + " Mutations")

        if (ToPlot2 == 3) or (ToPlot2 == 4):
            n = 0
            datadif = data[0:0]
            while n < len(ToPlot3):
                if ToPlot2 == 3:
                    data2 = data[(data['Wildtype AA'] == str(PlotAA[n]))]
                    datadif = datadif.append(data2)
                    plottitle = str("Wildtype, " + str(PlotAA) + " Mutations")

                if ToPlot2 == 4:
                    datadif = data[(data['Wildtype AA'] != str(PlotAA[n]))]
                    plottitle = str("Wildtype, Non-" + str(PlotAA) + " Mutations")
                n = n + 1

    if ToPlot == 2:
        print "1. Look at a single amino acid"
        print "2. Remove a single amino acid"
        print "3. Look at multiple amino acids"
        print "4. Remove multiple amino acids"
        while True:
            print " "
            try:
                ToPlot2 = int(raw_input("How would you like to sort? "))
                break
            except:
                print("That's not a valid option!")
        os.system("clear")
        if (ToPlot2 == 1) or (ToPlot2 == 2):
            print "1. Alanine"
            print "2. Arginine"
            print "3. Asparagine"
            print "4. Aspartic Acid"
            print "5. Cysteine"
            print "6. Glutamine"
            print "7. Glutamic Acid"
            print "8. Glycine"
            print "9. Histidine"
            print "10. Isoleucine"
            print "11. Leucine"
            print "12. Lysine"
            print "13. Methionine"
            print "14. Phenylalinine"
            print "15. Proline"
            print "16. Serine"
            print "17. Threonine"
            print "18. Tryptopphan"
            print "19. Tyrosine"
            print "20. Valine"
            while True:
                print " "
                try:
                    ToPlot3 = int(raw_input("Which amino acid would you like to select? "))
                    break
                except:
                    print("That's not a valid option!")
            if (ToPlot3 <= 0) or (ToPlot3 >= 21):
                too_much_error()
        if (ToPlot2 == 3) or (ToPlot2 == 4):
            print "1. Alanine"
            print "2. Arginine"
            print "3. Asparagine"
            print "4. Aspartic Acid"
            print "5. Cysteine"
            print "6. Glutamine"
            print "7. Glutamic Acid"
            print "8. Glycine"
            print "9. Histidine"
            print "10. Isoleucine"
            print "11. Leucine"
            print "12. Lysine"
            print "13. Methionine"
            print "14. Phenylalinine"
            print "15. Proline"
            print "16. Serine"
            print "17. Threonine"
            print "18. Tryptopphan"
            print "19. Tyrosine"
            print "20. Valine"

            print " "
            print "Separate numbers with a space. No other delimter allowed."
            print "Example: 1 2 3 4 7 15"
            while True:
                print " "
                try:
                    ToPlot3 = raw_input("Which amino acids would you like to select? ").split()
                    ToPlot3 = [int(m) for m in ToPlot3]
                    break
                except:
                    print("That's not a valid option!")
            for i in ToPlot3:
                if (i <= 0) or (i >= 21):
                    too_much_error()
        os.system("clear")
        if (ToPlot2 <= 0) or (ToPlot2 >= 5):
            too_much_error()

        Plot1Num = [1, 2, 3, 4, 5, 6, 7, 8, 9, 10, 11, 12, 13, 14, 15, 16, 17, 18, 19, 20]
        Plot1Let = ["A", "R", "N", "D", "C", "Q", "E", "G", "H", "I", "L", "K", "M", "F", "P", "S", "T", "W", "Y", "V"]
        if (ToPlot2 == 1) or (ToPlot2 == 2):
            PlotAA = [0] * 1
            n = 0
            while n < len(Plot1Num):
                if Plot1Num[n] == int(ToPlot3):
                    PlotAA = Plot1Let[n]
                n = n + 1
        if (ToPlot2 == 3) or (ToPlot2 == 4):
            PlotAA = [0] * len(ToPlot3)
            for k in range(len(ToPlot3)):
                n = 0
                while n < len(Plot1Num):
                    if Plot1Num[n] == int(ToPlot3[k]):
                        PlotAA[k] = Plot1Let[n]
                    n = n + 1
        data2 = data

        if (ToPlot2 == 1) or (ToPlot2 == 2):
            if ToPlot2 == 1:
                datadif = data[(data['Mutation'] == str(PlotAA))]
                plottitle = str("Mutant, " + PlotAA + " Mutations")

            if ToPlot2 == 2:
                datadif = data[(data['Mutation'] != str(PlotAA))]
                plottitle = str("Mutant, Non-" + PlotAA + " Mutations")

        if (ToPlot2 == 3) or (ToPlot2 == 4):
            n = 0
            datadif = data[0:0]
            while n < len(ToPlot3):
                if ToPlot2 == 3:
                    data2 = data[(data['Mutation'] == str(PlotAA[n]))]
                    datadif = datadif.append(data2)
                    plottitle = str("Mutant, " + str(PlotAA) + " Mutations")

                if ToPlot2 == 4:
                    datadif = data[(data['Mutation'] != str(PlotAA[n]))]
                    plottitle = str("Mutant, Non-" + str(PlotAA) + " Mutations")
                n = n + 1

    if ToPlot == 3:
        print "1. Coordination number from 0 to 24"
        print "2. Coordination number from 25 to 49"
        print "3. Coordination number from 50 to 74"
        print "4. Coordination number from 75 to 99"
        while True:
            print " "
            try:
                ToPlot2 = int(raw_input("How would you like to sort? "))
                break
            except:
                print("That's not a valid option!")
        os.system("clear")
        if (ToPlot2 <= 0) or (ToPlot2 >= 5):
            too_much_error()

        if ToPlot2 == 1:
            datadif = data[(data['Coordination #'] < 25)]
            plottitle = str("Coordination # from 0 to 24")

        if ToPlot2 == 2:
            datadif = data[(data['Coordination #'] > 25) & (data['Coordination #'] < 50)]
            plottitle = str("Coordination # from 25 to 49")

        if ToPlot2 == 3:
            datadif = data[(data['Coordination #'] > 50) & (data['Coordination #'] < 75)]
            plottitle = str("Coordination # from 50 to 74")

        if ToPlot2 == 4:
            datadif = data[(data['Coordination #'] > 75) & (data['Coordination #'] < 100)]
            plottitle = str("Coordination # from 75 to 99")

    if ToPlot == 4:
        print "1. By non-antibody-antigen"
        print "2. By antibody-antigen"
        while True:
            print " "
            try:
                ToPlot2 = int(raw_input("How would you like to sort? "))
                break
            except:
                print("That's not a valid option!")
        os.system("clear")
        if (ToPlot2 <= 0) or (ToPlot2 >= 3):
            too_much_error()

        if ToPlot2 == 1:
            datadif = data[(data['Classification'] == "Protein-Protein")]
            plottitle = str("Non-Ab Complexes")

        if ToPlot2 == 2:
            datadif = data[(data['Classification'] == "Antibody-Antigen")]
            plottitle = str("Ab Complexes")

    if ToPlot == 5:
        print "1. By alpha-helix"
        print "2. By beta-bridge"
        print "3. By beta-ladder"
        print "4. By 3-helix"
        print "5. By 5-helix (pi-helix)"
        print "6. By h-bonded turn"
        print "7. By bend"
        print "8. By no secondary structure"
        print "9. By all alpha structures"
        print "10. By all beta structures"
        print "11. All non-alpha and non-beta structures"
        while True:
            print " "
            try:
                ToPlot2 = int(raw_input("How would you like to sort? "))
                break
            except:
                print("That's not a valid option!")
        os.system("clear")
        if (ToPlot2 <= 0) or (ToPlot2 >= 12):
            too_much_error()

        data['Residue SS'] = data['Residue SS'].str.strip()

        if ToPlot2 == 1:
            datadif = data[(data['Residue SS'] == 'Alpha-helix')]
            plottitle = str("Alpha-helix ss mutation")

        if ToPlot2 == 2:
            datadif = data[(data['Residue SS'] == "Beta-bridge")]
            plottitle = str("Beta-bridge ss mutation")

        if ToPlot2 == 3:
            datadif = data[(data['Residue SS'] == "Beta-ladder")]
            plottitle = str("Beta-ladder ss mutation")

        if ToPlot2 == 4:
            datadif = data[(data['Residue SS'] == "3-helix")]
            plottitle = str("3-helix ss mutation")

        if ToPlot2 == 5:
            datadif = data[(data['Residue SS'] == "5-helix")]
            plottitle = str("5-helix ss mutation")

        if ToPlot2 == 6:
            datadif = data[(data['Residue SS'] == "H-bonded turn")]
            plottitle = str("H-bonded turn ss mutation")

        if ToPlot2 == 7:
            datadif = data[(data['Residue SS'] == "Bend")]
            plottitle = str("Bend ss mutation")

        if ToPlot2 == 8:
            datadif = data[(data['Residue SS'] == "None")]
            plottitle = str("No definition ss mutation")

        if ToPlot2 == 9:
            datadif = data[(data['Residue SS'] == "Alpha-helix") | (data['Residue SS'] == "3-helix") | (data['Residue SS'] == "5-helix")]
            plottitle = str("Alpha ss mutation")

        if ToPlot2 == 10:
            datadif = data[(data['Residue SS'] == "Beta-bridge") | (data['Residue SS'] == "Beta-ladder")]
            plottitle = str("Beta ss mutation")

        if ToPlot2 == 11:
            datadif = data[(data['Residue SS'] == "H-bonded turn") | (data['Residue SS'] == "Bend") | (data['Residue SS'] == "None")]
            plottitle = str("Other ss mutation")

    if ToPlot == 6:
        print "1. By mainly alpha"
        print "2. By mainly beta"
        print "3. By mixed alpha and beta"
        while True:
            print " "
            try:
                ToPlot2 = int(raw_input("How would you like to sort? "))
                break
            except:
                print("That's not a valid option!")
        os.system("clear")
        if (ToPlot2 <= 0) or (ToPlot2 >= 4):
            too_much_error()

        if ToPlot2 == 1:
            datadif = data[(data['Structure'] == "Mainly Alpha")]
            plottitle = str("Mainly alpha complexes")

        if ToPlot2 == 2:
            datadif = data[(data['Structure'] == "Mainly Beta")]
            plottitle = str("Mainly beta complexes")

        if ToPlot2 == 3:
            datadif = data[(data['Structure'] == "MIXED")]
            plottitle = str("Mixed alpha/beta complexes")

    if ToPlot == 7:
        print "1. By 0% - 10%"
        print "2. By 10% - 20%"
        print "3. By 20% - 30%"
        print "4. By 30% - 40%"
        print "5. By 40% - 50%"
        print "6. By 50% - 60%"
        print "7. By 60% - 70%"
        print "8. By 70% - 80%"
        print "9. By 80% - 90%"
        print "10. By 90% - 100%"
        print "11. By >100%"
        data['Exposure'] = pd.to_numeric(data['Exposure'].str[:-1])
        while True:
            print " "
            try:
                ToPlot2 = int(raw_input("How would you like to sort? "))
                break
            except:
                print("That's not a valid option!")
        os.system("clear")
        if (ToPlot2 <= 0) or (ToPlot2 >= 12):
            too_much_error()

        if ToPlot2 == 1:
            datadif = data[(data['Exposure'] < 10) & (data['Exposure'] > 0)]
            plottitle = str("Mutation exposure, 0% - 10%")

        if ToPlot2 == 2:
            datadif = data[(data['Exposure'] < 20) & (data['Exposure'] > 10)]
            plottitle = str("Mutation exposure, 10% - 20%")

        if ToPlot2 == 3:
            datadif = data[(data['Exposure'] < 30) & (data['Exposure'] > 20)]
            plottitle = str("Mutation exposure, 20% - 30%")

        if ToPlot2 == 4:
            datadif = data[(data['Exposure'] < 40) & (data['Exposure'] > 30)]
            plottitle = str("Mutation exposure, 30% - 40%")

        if ToPlot2 == 5:
            datadif = data[(data['Exposure'] < 50) & (data['Exposure'] > 40)]
            plottitle = str("Mutation exposure, 40% - 50%")

        if ToPlot2 == 6:
            datadif = data[(data['Exposure'] < 60) & (data['Exposure'] > 50)]
            plottitle = str("Mutation exposure, 50% - 60%")

        if ToPlot2 == 7:
            datadif = data[(data['Exposure'] < 70) & (data['Exposure'] > 60)]
            plottitle = str("Mutation exposure, 60% - 70%")

        if ToPlot2 == 8:
            datadif = data[(data['Exposure'] < 80) & (data['Exposure'] > 70)]
            plottitle = str("Mutation exposure, 70% - 80%")

        if ToPlot2 == 9:
            datadif = data[(data['Exposure'] < 90) & (data['Exposure'] > 80)]
            plottitle = str("Mutation exposure, 80% - 90%")

        if ToPlot2 == 10:
            datadif = data[(data['Exposure'] < 100) & (data['Exposure'] > 90)]
            plottitle = str("Mutation exposure, 90% - 100%")

        if ToPlot2 == 11:
            datadif = data[(data['Exposure'] > 100)]
            plottitle = str("Mutation exposure, +100%")

    if ToPlot == 8:
        print "1. By core mutations"
        print "2. By support mutations"
        print "3. By rim mutations"
        print "4. By non-interface mutations"
        while True:
            print " "
            try:
                ToPlot2 = int(raw_input("How would you like to sort? "))
                break
            except:
                print("That's not a valid option!")
        os.system("clear")
        if (ToPlot2 <= 0) or (ToPlot2 >= 5):
            too_much_error()

        if ToPlot2 == 1:
            datadif = data[(data['Location'] == "Core")]
            plottitle = str("Core mutations")

        if ToPlot2 == 2:
            datadif = data[(data['Location'] == "Support")]
            plottitle = str("Support mutations")

        if ToPlot2 == 3:
            datadif = data[(data['Location'] == "Rim")]
            plottitle = str("Rim mutations")

        if ToPlot2 == 4:
            datadif = data[(data['Location'] == "Non-interface")]
            plottitle = str("Non-interface mutations")

    if ToPlot == 9:
        print "1. By 0-10"
        print "2. By 11-20"
        print "3. By 21-30"
        print "4. By 31-40"
        print "5. By 41-50"
        while True:
            print " "
            try:
                ToPlot2 = int(raw_input("How would you like to sort? "))
                break
            except:
                print("That's not a valid option!")
        os.system("clear")
        if (ToPlot2 <= 0) or (ToPlot2 >= 6):
            too_much_error()

        if ToPlot2 == 1:
            datadif = data[(data['Sneath'] <= 10) & (data['Sneath'] > 0)]
            plottitle = str("Sneath index: 0 - 10")

        if ToPlot2 == 2:
            datadif = data[(data['Sneath'] <= 20) & (data['Sneath'] > 10)]
            plottitle = str("Sneath index: 10 - 20")

        if ToPlot2 == 3:
            datadif = data[(data['Sneath'] <= 30) & (data['Sneath'] > 20)]
            plottitle = str("Sneath index: 20 - 30")

        if ToPlot2 == 4:
            datadif = data[(data['Sneath'] <= 40) & (data['Sneath'] > 30)]
            plottitle = str("Sneath index: 30 - 40")

        if ToPlot2 == 5:
            datadif = data[(data['Sneath'] <= 50) & (data['Sneath'] > 40)]
            plottitle = str("Sneath index: 40 - 50")

    if ToPlot == 10:
        print "1. By 00"
        print "2. By +0 or 0+"
        print "3. By -0 or 0-"
        print "4. By +- or -+"
        print "5. By ++"
        print "6. By --"
        while True:
            print " "
            try:
                ToPlot2 = int(raw_input("How would you like to sort? "))
                break
            except:
                print("That's not a valid option!")
        os.system("clear")
        if (ToPlot2 <= 0) or (ToPlot2 >= 7):
            too_much_error()

        if ToPlot2 == 1:
            datadif = data[(data['Charge'] == '00')]
            plottitle = str("Charge: Neutral to Neutral")

        if ToPlot2 == 2:
            datadif = data[(data['Charge'] == '+0') | (data['Charge'] == '0+')]
            plottitle = str("Charge: Neutral to Positive")

        if ToPlot2 == 3:
            datadif = data[(data['Charge'] == '-0') | (data['Charge'] == '0-')]
            plottitle = str("Charge: Neutral to Negative")

        if ToPlot2 == 4:
            datadif = data[(data['Charge'] == '+-') | (data['Charge'] == '-+')]
            plottitle = str("Charge: Positive to Neutral")

        if ToPlot2 == 5:
            datadif = data[(data['Charge'] == '++')]
            plottitle = str("Charge: Positive to Positive")

        if ToPlot2 == 6:
            datadif = data[(data['Charge'] == '--')]
            plottitle = str("Charge: Negative to Negative")

    if ToPlot == 11:
        print "1. By 0H or H0"
        print "2. By 0P or P0"
        print "3. By HP or PH"
        print "4. By PP"
        print "5. By HH"
        while True:
            print " "
            try:
                ToPlot2 = int(raw_input("How would you like to sort? "))
                break
            except:
                print("That's not a valid option!")
        os.system("clear")
        if (ToPlot2 <= 0) or (ToPlot2 >= 6):
            too_much_error()

        if ToPlot2 == 1:
            datadif = data[(data['Polarity'] == '0H') | (data['Polarity'] == 'H0')]
            plottitle = str("Polarity: Hydrophobic to Neutral")

        if ToPlot2 == 2:
            datadif = data[(data['Polarity'] == '0P') | (data['Polarity'] == 'P0')]
            plottitle = str("Polarity: Neutral to Polar")

        if ToPlot2 == 3:
            datadif = data[(data['Polarity'] == 'PH') | (data['Polarity'] == 'HP')]
            plottitle = str("Polarity: Polar to Hydrophobic")

        if ToPlot2 == 4:
            datadif = data[(data['Polarity'] == 'PP')]
            plottitle = str("Polarity: Polar to Polar")

        if ToPlot2 == 5:
            datadif = data[(data['Polarity'] == 'HH')]
            plottitle = str("Polarity: Hydrophobic to Hydrophobic")

    if ToPlot == 12:
        print "1. By +40% smaller"
        print "2. By 20-40% smaller"
        print "3. By 0-20% smaller"
        print "4. By 10% larger to 10% smaller"
        print "5. By 0-20% larger"
        print "6. By 20-40% larger"
        print "7. By 40-100% larger"
        print "8. By +100% larger"
        while True:
            print " "
            try:
                ToPlot2 = int(raw_input("How would you like to sort? "))
                break
            except:
                print("That's not a valid option!")
        os.system("clear")
        if (ToPlot2 <= 0) or (ToPlot2 >= 9):
            too_much_error()

        if ToPlot2 == 1:
            datadif = data[(data['VolDiff'] <= -40)]
            plottitle = str("Volume change: less than -40%")

        if ToPlot2 == 2:
            datadif = data[(data['VolDiff'] <= -20) & (data['VolDiff'] > -40)]
            plottitle = str("Volume change: -20% to -40%")

        if ToPlot2 == 3:
            datadif = data[(data['VolDiff'] <= 0) & (data['VolDiff'] > -20)]
            plottitle = str("Volume change: 0% to -20%")

        if ToPlot2 == 4:
            datadif = data[(data['VolDiff'] <= 10) & (data['VolDiff'] > -10)]
            plottitle = str("Volume change: 10% to -10%")

        if ToPlot2 == 5:
            datadif = data[(data['VolDiff'] <= 20) & (data['VolDiff'] > 0)]
            plottitle = str("Volume change: 20% to 0%")

        if ToPlot2 == 6:
            datadif = data[(data['VolDiff'] <= 40) & (data['VolDiff'] > 20)]
            plottitle = str("Volume change: 40% to 20%")

        if ToPlot2 == 7:
            datadif = data[(data['VolDiff'] <= 100) & (data['VolDiff'] > 40)]
            plottitle = str("Volume change: 100% to 40%")

        if ToPlot2 == 8:
            datadif = data[(data['VolDiff'] > 100)]
            plottitle = str("Volume change: greater than 100%")

    if ToPlot == 13:
        print "1. By active mutations"
        print "2. By non-active mutations"
        print "3. By passive mutations"
        print "4. By non-passive mutations"
        print "5. By non-active and non-passive mutations"
        while True:
            print " "
            try:
                ToPlot2 = int(raw_input("How would you like to sort? "))
                break
            except:
                print("That's not a valid option!")
        os.system("clear")
        if (ToPlot2 <= 0) or (ToPlot2 >= 6):
            too_much_error()

        if ToPlot2 == 1:
            datadif = data[(data['Active'] == 1)]
            plottitle = str("Active Mutations")

        if ToPlot2 == 2:
            datadif = data[(data['Active'] == 0)]
            plottitle = str("Non-Active Mutations")

        if ToPlot2 == 3:
            datadif = data[(data['Passive'] == 1)]
            plottitle = str("Passive Mutations")

        if ToPlot2 == 4:
            datadif = data[(data['Passive'] == 0)]
            plottitle = str("Non-Passive Mutations")

        if ToPlot2 == 5:
            datadif = data[(data['Active'] == 0) & (data['Passive'] == 0)]
            plottitle = str("Non-Active and Non-Passive Mutations")

    if ToPlot == 14:
        datadif = data
        plottitle = str("All mutations")

    if (ToPlot <= 0) or (ToPlot >= 15):
        too_much_error()

    return datadif, plottitle

datadif = data

while True:
    print " "
    try:
        ToPlot = choosefilter()
        datadif, plottitle = toplotloop(ToPlot, datadif)
        print ("There are " + str(len(datadif)) + " mutations.")
        if len(datadif) < 50:
            print " "
            print "There are too few mutations to choose another filter."
            print " "
            break
        print "There are enough mutations to combine your current selection with another category."
        print " "
        print "1. Filter again (WARNING: Too many filters may result in an error.)"
        print "2. Do not filter again"
        refilter = int(raw_input("Would you like to filter? "))
        if refilter == 2:
            os.system("clear")
            break
        elif (refilter < 1) or (refilter > 2):
            too_much_error()
        os.system("clear")
    except:
        print("That's not a valid option!")

print "1. By scatter"
print "2. By correlation"
print "3. By ROC curve"
print "4. By box plot"

while True:
    print " "
    try:
        WillPlot = int(raw_input("How would you like to plot? "))
        break
    except:
        print("That's not a valid option!")

os.system("clear")

all(datadif, WillPlot, plottitle)
