# Supplementary material for: Assessment of software methods for estimating protein-protein relative binding affinities
Source: PLoS One. 2020 Dec 21;15(12):e0240573. doi: 10.1371/journal.pone.0240573 (PMC7751979; doi:10.1371/journal.pone.0240573)
Supplement: S3 File — (CSV) [file pone.0240573.s003.csv]

#	PDBID	Wildtype AA	Chain ID	Residue ID	Mutation	Coordination #	Classification	Residue SS	ACC	RSA	Structure	Exposure	Location	Sneath	Charge	Polarity	VolDiff	Active	Passive	exp ddG	BP	BPFX	FX	FXMD	DCOMPLEX	JayZ	EasyE	iSEE	GOBLIN
1	1a4y	W	A	261	A	89.650828	Protein-Protein	Beta-ladder	13	0.100775194	Mainly Alpha	10.08%	Non-interface	36	00	HH	-54.74	0	0	0.101	2.444	2.11	1.0701	0.599746	0.622809	-2.666	1.579	-0.265670521	12.5448796925182
2	1a4y	W	A	263	A	89.650828	Protein-Protein	H-bonded turn	5	0.03875969	Mainly Alpha	3.88%	Non-interface	36	00	HH	-54.74	0	0	1.171	2.444	2.221	0.8166	0.625262	1.580726	-8.902	5.526	0.494289417	14.3789808198468
3	1a4y	E	A	287	A	89.650828	Protein-Protein	Beta-ladder	13	0.100775194	Mainly Alpha	10.08%	Non-interface	34	-0	PH	-42.67	0	0	0.101	0.0	-0.041	-0.0178	0.014249	-0.044223	-0.075	0	-0.074569708	12.7074351865966
4	1a4y	S	A	289	A	89.650828	Protein-Protein	Beta-ladder	0	0	Mainly Alpha	0.00%	Non-interface	16	00	PH	-16.77	0	0	0.042	1.196	1.157	1.017	-0.014058	0.070214	0.542	0.268	0.026813687	12.7091763304071
5	1a4y	W	A	318	A	89.650828	Protein-Protein	Beta-ladder	10	0.07751938	Mainly Alpha	7.75%	Non-interface	36	00	HH	-54.74	0	0	1.5	2.444	2.052	1.5688	1.535303	0.608929	-4.062	2.987	-0.042854333	13.0763056560692
6	1a4y	K	A	320	A	89.650828	Protein-Protein	H-bonded turn	13	0.100775194	Mainly Alpha	10.08%	Support	26	+0	PH	-45.34	0	1	-0.31	1.141	0.737	-0.7534	-0.167555	1.453956	0.288	-0.001	0.185312342	12.4748149166332
7	1a4y	E	A	344	A	89.650828	Protein-Protein	Beta-ladder	6	0.046511628	Mainly Alpha	4.65%	Support	34	-0	PH	-42.67	0	1	0.179	0.595	0.497	0.6533	-0.03947	-0.086567	-0.941	0.628	-0.014958875	13.0519921165628
8	1a4y	W	A	375	A	89.650828	Protein-Protein	Beta-ladder	9	0.069767442	Mainly Alpha	6.98%	Support	36	00	HH	-54.74	0	1	1.035	2.444	2.602	3.486	1.288552	1.053946	-2.151	1.485	-0.308582604	13.4076924534288
9	1a4y	E	A	401	A	89.650828	Protein-Protein	Beta-ladder	12	0.093023256	Mainly Alpha	9.30%	Support	34	-0	PH	-42.67	0	1	0.883	1.583	1.121	-0.2455	-0.046834	0.187438	0.176	0.125	0.563014542	12.8415552046695
10	1a4y	Y	A	434	A	89.650828	Protein-Protein	H-bonded turn	6	0.046511628	Mainly Alpha	4.65%	Support	34	00	HH	-50.95	1	0	3.261	2.015	1.975	1.8299	2.795038	2.370498	-7.738	5.009	-0.003205417	13.6060486847128
11	1a4y	Y	A	434	F	89.650828	Protein-Protein	H-bonded turn	6	0.046511628	Mainly Alpha	4.65%	Support	13	00	HH	-14.45	1	0	0.558	1.656	1.241	-0.0247	0.73583	1.388961	-2.985	1.754	0.081697708	12.6022831772372
12	1a4y	D	A	435	A	89.650828	Protein-Protein	H-bonded turn	22	0.170542636	Mainly Alpha	17.05%	Support	30	-0	PH	-22.75	1	0	3.484	1.993	1.919	1.6577	1.667963	1.50395	0.273	-0.719	-0.060822618	12.7247593878102
13	1a4y	Y	A	437	A	89.650828	Protein-Protein	None	39	0.302325581	Mainly Alpha	30.23%	Core	34	00	HH	-50.95	1	0	0.836	2.015	2.096	2.1402	2.347547	1.655183	-4.506	3.397	0.029886204	13.7134972125039
14	1a4y	Y	A	437	F	89.650828	Protein-Protein	None	39	0.302325581	Mainly Alpha	30.23%	Core	13	00	HH	-14.45	1	0	0.245	1.656	1.358	1.1307	-0.378585	0.544929	0.65	0.308	0.123463496	12.9597484511492
15	1a4y	R	A	457	A	89.650828	Protein-Protein	Beta-ladder	42	0.325581395	Mainly Alpha	32.56%	Rim	37	+0	PH	-18.87	0	1	-0.224	0.0	0.542	2.1544	0.035976	0.764561	-0.143	0.145	0.328689806	12.8236928440026
16	1a4y	I	A	459	A	89.650828	Protein-Protein	Beta-ladder	17	0.131782946	Mainly Alpha	13.18%	Support	17	00	HH	-34.52	1	0	0.679	1.173	1.032	0.586	0.257291	0.432976	-4.07	2.839	-0.016173189	12.8773626202502
17	1a4y	R	B	5	A	89.650828	Protein-Protein	Alpha-helix	24	0.186046512	Mainly Alpha	18.60%	Support	37	+0	PH	-18.87	0	1	2.308	1.6	2.537	5.5783	3.598163	0.50768	0.164	0.036	0.06177725	12.4791526382126
18	1a4y	H	B	8	A	89.650828	Protein-Protein	Alpha-helix	47	0.364341085	Mainly Alpha	36.43%	Rim	29	+0	PH	-42.41	0	1	0.904	0.951	1.266	2.0825	0.480698	0.47408	-0.36	0.964	0.568527864	12.8500031295335
19	1a4y	Q	B	12	A	89.650828	Protein-Protein	Alpha-helix	9	0.069767442	Mainly Alpha	6.98%	Support	26	00	PH	-18.87	0	1	0.3	1.188	0.974	0.842	-0.267984	0.349704	-1.628	1.162	0.250059542	12.8157211588628
20	1a4y	H	B	13	A	89.650828	Protein-Protein	Alpha-helix	2	0.015503876	Mainly Alpha	1.55%	Non-interface	29	+0	PH	-42.41	0	0	-0.297	0.773	0.653	0.3066	-0.056422	0.360838	0.523	-0.437	0.178144261	12.7860783455113
21	1a4y	R	B	31	A	89.650828	Protein-Protein	Alpha-helix	23	0.178294574	Mainly Alpha	17.83%	Non-interface	37	+0	PH	-18.87	0	0	0.25	1.6	1.836	1.7193	2.53011	1.507984	0.62	-0.288	0.752321687	12.7454318924311
22	1a4y	R	B	32	A	89.650828	Protein-Protein	Alpha-helix	52	0.403100775	Mainly Alpha	40.31%	Rim	37	+0	PH	-18.87	0	1	0.91	1.6	1.605	1.6229	1.59042	1.006397	-6.184	4.948	0.393563167	12.9375563114919
23	1a4y	R	B	33	A	89.650828	Protein-Protein	Alpha-helix	27	0.209302326	Mainly Alpha	20.93%	Non-interface	37	+0	PH	-18.87	0	0	0.327	0.0	0.062	0.3044	0.287492	-0.092061	-0.219	-0.005	0.450962031	12.7967387022874
24	1a4y	K	B	40	G	89.650828	Protein-Protein	None	1	0.004444444	Mainly Alpha	0.44%	Support	31	+0	P0	-55.93	0	1	3.235	1.283	1.749	3.0885	3.033238	1.200963	-5.265	3.374	1.199175238	13.3099013507803
25	1a4y	K	B	40	Q	89.650828	Protein-Protein	None	1	0.004444444	Mainly Alpha	0.44%	Support	21	+0	PP	-32.63	0	1	4.251	0.992	1.125	1.8315	2.211922	1.003098	-1.272	0.873	1.076144464	12.904519511807
26	1a4y	R	B	66	A	89.650828	Protein-Protein	Bend	67	0.519379845	Mainly Alpha	51.94%	Core	37	+0	PH	-18.87	1	0	0.203	0.0	0.022	0.0982	0.143279	0	0.083	-0.072	-0.639046958	12.7984766167672
27	1a4y	N	B	68	A	89.650828	Protein-Protein	Bend	44	0.341085271	Mainly Alpha	34.11%	Core	25	00	PH	-46.25	1	0	0.118	1.301	0.931	0.0404	-0.005794	-0.01023	0.219	-0.04	0.87379479	12.8062099592019
28	1a4y	H	B	84	A	89.650828	Protein-Protein	None	16	0.124031008	Mainly Alpha	12.40%	Support	29	+0	PH	-42.41	1	0	0.17	0.773	0.722	0.8217	0.135279	0.66285	-3.164	2.22	-0.346651917	12.9082788110723
29	1a4y	W	B	89	A	89.650828	Protein-Protein	Bend	45	0.348837209	Mainly Alpha	34.88%	Non-interface	36	00	HH	-54.74	0	0	0.24	1.175	1.337	2.2145	1.356006	1.953104	-3.594	2.187	0.85829769	12.8106642992755
30	1a4y	E	B	108	A	89.650828	Protein-Protein	Bend	27	0.209302326	Mainly Alpha	20.93%	Support	34	-0	PH	-42.67	0	1	-0.323	1.583	1.42	1.6659	0.782185	-0.30239	4.993	-1.983	0.548132652	12.9270732809864
31	1a4y	H	B	114	A	89.650828	Protein-Protein	Beta-ladder	19	0.147286822	Mainly Alpha	14.73%	Support	29	+0	PH	-42.41	1	0	0.657	1.923	1.506	0.4011	0.512837	0.36158	-2.857	1.947	0.619272197	14.7559249945375
32	1a4y	R	B	70	A	89.650828	Protein-Protein	Beta-ladder	8	0.062015504	Mainly Alpha	6.20%	Support	37	+0	PH	-18.87	1	0	-0.232	NaN	NaN	0.0607	0.025898	0	-0.146	0.088	0.155615854	12.8036539965883
33	1bj1	Y	H	27	A	14.922368	Antibody-Antigen	Bend	51	0.395348837	Mainly Beta	39.53%	Core	34	00	HH	-50.95	1	0	2.2424	0.0	-0.013	-0.0669	0.056956	0.065655	-0.001	0	0.1712953	0.24732010029334
34	1bj1	Y	H	54	A	14.922368	Antibody-Antigen	H-bonded turn	88	0.30877193	Mainly Beta	30.88%	Rim	34	00	HH	-50.95	0	1	1.3276	2.015	1.915	1.7329	2.814026	1.376243	-1.818	1.343	1.1837474	0.25984641939644
35	1bj1	T	H	59	A	14.922368	Antibody-Antigen	Beta-ladder	16	0.124031008	Mainly Beta	12.40%	Support	20	00	PH	-25.00	1	0	0.8506	1.296	1.089	0.5442	0.097761	0.076995	-0.323	0.282	0.6746151	-0.03627794947326
36	1bj1	Y	H	99	A	14.922368	Antibody-Antigen	None	5	0.03875969	Mainly Beta	3.88%	Non-interface	34	00	HH	-50.95	0	0	4.43851	2.015	1.979	1.8594	1.385571	0.684568	-4.636	2.733	0.7478268	0.04480736838884
37	1bj1	H	H	107	A	14.922368	Antibody-Antigen	None	14	0.108527132	Mainly Beta	10.85%	Support	29	+0	PH	-42.41	1	0	0.7896	1.923	1.458	0.1014	0.000584	0.170533	-0.589	0.35	0.6765141	-0.39945962498086
38	1bj1	Y	H	54	W	14.922368	Antibody-Antigen	H-bonded turn	88	0.30877193	Mainly Beta	30.88%	Rim	21	00	HH	8.37	0	1	-0.1373	2.045	1.339	-0.4452	0.587273	-0.479553	0.409	-0.478	0.6107029	0.25984641939644
39	1bj1	T	H	28	D	14.922368	Antibody-Antigen	None	91	0.471502591	Mainly Beta	47.15%	Core	29	0-	PP	-2.91	1	0	-0.22	0.0	0.006	-0.4779	0.05661	-0.032198	0.042	-0.035	0.6237441	0.00025655489204
40	1bj1	N	H	31	H	14.922368	Antibody-Antigen	3-helix	29	0.129464286	Mainly Beta	12.95%	Support	24	0+	PP	-6.67	1	0	-0.7626	1.395	0.85	0.9887	0.095182	-0.434148	1.48	-1.173	0.2020102	0.01589710570739
41	1bj1	H	H	101	Y	14.922368	Antibody-Antigen	None	39	0.148288973	Mainly Beta	14.83%	Support	23	+0	PH	17.41	1	0	-1.5835	1.95	1.664	0.8797	0.164089	-0.928765	3.272	-2.268	1.0883652	-0.39945962498086
42	1bj1	S	H	105	T	14.922368	Antibody-Antigen	Bend	82	0.476744186	Mainly Beta	47.67%	Core	12	00	PP	10.97	1	0	-0.3904	1.384	1.052	-0.1	0.00524	-0.015306	-0.173	0.167	0.9856747	-0.63016514361176
43	1brs	K	A	27	A	66.870065	Protein-Protein	Alpha-helix	17	0.131782946	MIXED	13.18%	Support	26	+0	PH	-45.34	0	1	5.124	0.443	0.583	0.5409	0.9326861	0.434387	0.519	0.598	1.1326451	18.7643193873929
44	1brs	W	A	35	F	66.870065	Protein-Protein	None	16	0.066666667	MIXED	6.67%	Support	13	00	HH	-21.05	0	1	1.26	1.82	1.549	0.5462	0.2760728	0.7625	-1.743	0.931	2.5260522	18.8920337584554
45	1brs	D	A	54	A	66.870065	Protein-Protein	Beta-ladder	20	0.15503876	MIXED	15.50%	Support	30	-0	PH	-22.75	1	0	-0.528	0.0	-0.025	-0.2931	-0.24553	0.07256	0.126	-0.008	1.1240169	18.9970692903683
46	1brs	N	A	58	A	66.870065	Protein-Protein	None	22	0.170542636	MIXED	17.05%	Support	25	00	PH	-46.25	1	0	3.09	2.061	1.529	0.1536	-0.107703	0.012723	0.245	-0.174	0.9237649	18.936159901928
47	1brs	R	A	59	A	66.870065	Protein-Protein	H-bonded turn	48	0.203389831	MIXED	20.34%	Support	37	+0	PH	-18.87	0	1	4.987	2.339	2.03	1.3481	2.360808	0.701079	0.266	1.14	0.9549034	19.0864247410407
48	1brs	R	A	59	K	66.870065	Protein-Protein	H-bonded turn	48	0.203389831	MIXED	20.34%	Support	14	++	PP	48.43	0	1	2.487	1.944	1.559	0.4757	1.394809	0.052778	-0.938	0.989	1.2190388	18.7229866100702
49	1brs	E	A	60	A	66.870065	Protein-Protein	H-bonded turn	51	0.395348837	MIXED	39.53%	Rim	34	-0	PH	-42.67	0	1	0.094	2.322	1.908	0.85	0.258705	-0.207558	-3.445	2.125	1.0685328	19.4494659902914
50	1brs	E	A	73	A	66.870065	Protein-Protein	Beta-ladder	9	0.04	MIXED	4.00%	Non-interface	34	-0	PH	-42.67	0	0	2.352	0.791	0.284	-1.0633	-0.565646	0.03362	0.239	0.206	1.0943844	18.9399636894909
51	1brs	E	A	73	C	66.870065	Protein-Protein	Beta-ladder	9	0.04	MIXED	4.00%	Non-interface	33	-0	PP	-25.78	0	0	2.528	0.875	0.438	-0.4139	-0.518156	-0.026514	0.243	0.244	1.1186673	18.9385716692579
52	1brs	E	A	73	F	66.870065	Protein-Protein	Beta-ladder	9	0.04	MIXED	4.00%	Non-interface	35	-0	PH	0.00	0	0	2.234	0.859	0.242	-0.988	-0.823157	-0.695325	0.351	0.156	1.1061264	18.9370564759567
53	1brs	E	A	73	Q	66.870065	Protein-Protein	Beta-ladder	9	0.04	MIXED	4.00%	Non-interface	14	-0	PP	-29.33	0	0	1.451	0.687	0.216	-1.7076	-0.799663	0.106945	0.178	0.031	1.2047783	18.9505014609645
54	1brs	E	A	73	S	66.870065	Protein-Protein	Beta-ladder	9	0.04	MIXED	4.00%	Non-interface	29	-0	PP	-31.11	0	0	3.009	0.807	0.473	-0.2604	-0.521018	0.316263	0.275	-0.088	0.9392245	18.9416224179849
55	1brs	E	A	73	W	66.870065	Protein-Protein	Beta-ladder	9	0.04	MIXED	4.00%	Non-interface	43	-0	PH	26.67	0	0	1.657	0.875	0.205	-1.4451	-0.723139	-0.847466	-3.338	2.368	1.1089307	18.9318100536501
56	1brs	E	A	73	Y	66.870065	Protein-Protein	Beta-ladder	9	0.04	MIXED	4.00%	Non-interface	34	-0	PH	16.89	0	0	2.413	0.857	0.148	-2.4607	-0.818435	0.25151	-1.492	1.068	0.9831865	18.9362125012552
57	1brs	R	A	83	Q	66.870065	Protein-Protein	None	13	0.057777778	MIXED	5.78%	Support	23	+0	PP	0.00	1	0	5.418	2.223	2.663	3.3157	1.799475	0.465569	-11.32	7.042	1.2229248	18.9519910866132
58	1brs	R	A	87	A	66.870065	Protein-Protein	Beta-ladder	4	0.031007752	MIXED	3.10%	Non-interface	37	+0	PH	-18.87	0	0	5.756	2.339	2.365	2.7492	3.412696	1.026207	-6.904	3.939	1.2852748	18.8606721439616
59	1brs	H	A	102	A	66.870065	Protein-Protein	H-bonded turn	5	0.048076923	MIXED	4.81%	Support	29	+0	PH	-42.41	1	0	6.344	2.635	2.992	4.2081	2.263087	1.655909	-10.522	6.705	1.4111404	20.3933598629917
60	1brs	H	A	102	D	66.870065	Protein-Protein	H-bonded turn	5	0.048076923	MIXED	4.81%	Support	35	+-	PP	-25.45	1	0	4.549	2.722	2.985	4.004	3.194218	1.26239	-9.29	5.647	1.5918581	20.2769273272588
61	1brs	H	A	102	G	66.870065	Protein-Protein	H-bonded turn	5	0.048076923	MIXED	4.81%	Support	34	+0	P0	-53.57	1	0	6.818	2.732	3.207	4.7399	3.150324	1.677771	-14.62	9.146	1.5153146	21.4337211701097
62	1brs	H	A	102	L	66.870065	Protein-Protein	H-bonded turn	5	0.048076923	MIXED	4.81%	Support	25	+0	PH	5.36	1	0	7.663	2.513	2.526	2.6794	1.749683	0.301482	-11.316	6.847	1.5210339	21.0264452247658
63	1brs	H	A	102	Q	66.870065	Protein-Protein	H-bonded turn	5	0.048076923	MIXED	4.81%	Support	27	+0	PP	-29.02	1	0	4.549	2.67	2.584	2.4513	2.349357	0.548546	-14.687	8.159	1.0874564	21.0564741010385
64	1brs	Y	D	29	A	66.870065	Protein-Protein	H-bonded turn	62	0.258333333	MIXED	25.83%	Core	34	00	HH	-50.95	1	0	3.469	2.726	2.327	1.1708	2.076726	1.190142	-8.588	5.58	1.1485804	19.9739377202766
65	1brs	Y	D	29	F	66.870065	Protein-Protein	H-bonded turn	62	0.258333333	MIXED	25.83%	Core	13	00	HH	-14.45	1	0	-0.132	2.366	1.564	-0.7805	0.45965	0.424225	-0.969	1.069	0.8237015	18.5645460721089
66	1brs	D	D	35	A	66.870065	Protein-Protein	Alpha-helix	7	0.054263566	MIXED	5.43%	Support	30	-0	PH	-22.75	1	0	4.284	2.703	1.952	-0.1941	0.584954	0.625049	-6.63	3.807	2.1380273	19.6316278764148
67	1brs	W	D	38	F	66.870065	Protein-Protein	Alpha-helix	14	0.058333333	MIXED	5.83%	Support	13	00	HH	-21.05	1	0	1.642	2.76	1.855	-0.9157	-0.1679889	0.337339	-1.573	0.928	2.7031728	18.989712700693
68	1brs	D	D	39	A	66.870065	Protein-Protein	Alpha-helix	2	0.015503876	MIXED	1.55%	Support	30	-0	PH	-22.75	1	0	6.79	2.703	2.969	3.7701	6.159102	1.591345	-11.576	7.052	1.5304361	18.5336209478962
69	1brs	T	D	42	A	66.870065	Protein-Protein	Alpha-helix	29	0.224806202	MIXED	22.48%	Support	20	00	PH	-25.00	1	0	1.857	0.978	0.836	0.4161	0.3294769	0.116332	-0.483	1.174	1.6167986	18.8357520990328
70	1brs	W	D	44	F	66.870065	Protein-Protein	H-bonded turn	32	0.133333333	MIXED	13.33%	Support	13	00	HH	-21.05	1	0	0.056	2.76	2.401	1.2519	0.8506018	0.111413	-3.74	2.146	0.5735152	19.1372262091533
71	1brs	E	D	76	A	66.870065	Protein-Protein	Alpha-helix	26	0.201550388	MIXED	20.16%	Support	34	-0	PH	-42.67	1	0	1.093	2.322	1.848	0.8224	1.120966	0.157664	-0.823	0.679	1.2592749	18.9612324532916
72	1brs	E	D	80	A	66.870065	Protein-Protein	H-bonded turn	78	0.604651163	MIXED	60.47%	Core	34	-0	PH	-42.67	1	0	0.477	0.0	0.048	0.1344	0.2062109	-0.039157	-0.757	0.189	0.4920453	18.955995067222
73	1cbw	T	I	11	A	67.395473	Protein-Protein	None	19	0.147286822	Mainly Beta	14.73%	Support	20	00	PH	-25.00	1	0	0.22	4.261	3.25	0.35066	0.9633215	0.551185	-0.007	-0.447	1.0383025	25.7463074130021
74	1cbw	G	I	12	A	67.395473	Protein-Protein	None	2	0.015503876	Mainly Beta	1.55%	Support	9	00	0H	24.04	1	0	0.679	3.998	2.933	-0.11238	0.0810039	-0.146876	0.083	-0.108	0.9290126	25.790001370014
75	1cbw	P	I	13	A	67.395473	Protein-Protein	Bend	16	0.124031008	Mainly Beta	12.40%	Support	16	00	HH	-18.87	1	0	-0.056	5.654	4.359	0.59064	0.3817307	0.154267	1.817	-1.019	1.0700559	25.9114692435889
76	1cbw	K	I	15	A	67.395473	Protein-Protein	None	2	0.008928571	Mainly Beta	0.89%	Support	26	+0	PH	-45.34	1	0	2.091	7.351	5.494	-0.51031	0.3204548	-0.853135	6.343	-3.323	0.8843861	26.7064302241349
77	1cbw	K	I	15	D	67.395473	Protein-Protein	None	2	0.008928571	Mainly Beta	0.89%	Support	34	+-	PP	-29.24	1	0	5.215	7.428	6.127	1.5446	2.943293	0.217686	-3.924	2.786	0.7478485	26.6099998367754
78	1cbw	K	I	15	E	67.395473	Protein-Protein	None	2	0.008928571	Mainly Beta	0.89%	Support	26	+-	PP	-4.66	1	0	3.866	7.092	5.912	1.6589	3.145034	0.655092	-2.351	1.519	0.9471472	26.4591495156357
79	1cbw	K	I	15	F	67.395473	Protein-Protein	None	2	0.008928571	Mainly Beta	0.89%	Support	28	+0	PH	-4.66	1	0	-1.964	7.467	4.952	-3.1519	-1.22189	-2.536248	15.123	-8.706	0.9028576	24.1649835138129
80	1cbw	K	I	15	G	67.395473	Protein-Protein	None	2	0.008928571	Mainly Beta	0.89%	Support	31	+0	P0	-55.93	1	0	4.113	7.491	5.821	0.40416	1.265442	-0.278181	0.186	0.348	0.9377025	28.8244478184573
81	1cbw	K	I	15	H	67.395473	Protein-Protein	None	2	0.008928571	Mainly Beta	0.89%	Support	27	++	PP	-5.08	1	0	0.099	7.484	5.507	-0.43494	0.2513214	-0.810629	7.06	-4.47	0.833679	24.0424503343639
82	1cbw	K	I	15	I	67.395473	Protein-Protein	None	2	0.008928571	Mainly Beta	0.89%	Support	24	+0	PH	-16.53	1	0	2.93	7.285	5.832	-0.32914	0.9506736	-0.153734	8.649	-4.897	0.9149249	27.1835389063314
83	1cbw	K	I	15	L	67.395473	Protein-Protein	None	2	0.008928571	Mainly Beta	0.89%	Support	23	+0	PH	0.00	1	0	-1.581	4.226	2.713	-2.4158	-0.689335	-1.201073	12.765	-7.163	0.7948461	25.5164755467496
84	1cbw	K	I	15	M	67.395473	Protein-Protein	None	2	0.008928571	Mainly Beta	0.89%	Support	24	+0	PH	1.69	1	0	-1.415	5.383	3.617	-2.2833	-1.384299	0.112751	9.289	-4.924	0.7643846	25.6571687481092
85	1cbw	K	I	15	N	67.395473	Protein-Protein	None	2	0.008928571	Mainly Beta	0.89%	Support	27	+0	PP	1.69	1	0	1.324	7.368	5.671	0.06835	0.2611954	-1.167849	2.961	-1.508	0.8860879	26.1720225698421
86	1cbw	K	I	15	Q	67.395473	Protein-Protein	None	2	0.008928571	Mainly Beta	0.89%	Support	21	+0	PP	-32.63	1	0	0.306	7.259	5.819	0.29355	1.344555	-1.479067	4.932	-2.809	0.7716213	26.3602847263917
87	1cbw	K	I	15	R	67.395473	Protein-Protein	None	2	0.008928571	Mainly Beta	0.89%	Support	14	++	PP	-32.63	1	0	-0.614	1.273	0.811	-1.0202	1.058816	-0.764822	1.472	-1.533	0.8464354	26.2367286470674
88	1cbw	K	I	15	S	67.395473	Protein-Protein	None	2	0.008928571	Mainly Beta	0.89%	Support	31	+0	PP	-34.32	1	0	3.39	7.413	5.854	0.74104	1.155677	-1.11265	-0.791	1.236	1.0408061	26.9874275912092
89	1cbw	K	I	15	T	67.395473	Protein-Protein	None	2	0.008928571	Mainly Beta	0.89%	Support	34	+0	PP	-27.12	1	0	2.086	7.379	5.701	0.20041	2.135842	-0.06062	1.507	-0.692	0.8425818	26.824794994563
90	1cbw	K	I	15	V	67.395473	Protein-Protein	None	2	0.008928571	Mainly Beta	0.89%	Support	26	+0	PH	-27.12	1	0	2.135	7.297	5.61	0.14108	0.8439071	0.010855	10.119	-5.592	0.9573579	26.7498115874881
91	1cbw	K	I	15	W	67.395473	Protein-Protein	None	2	0.008928571	Mainly Beta	0.89%	Support	34	+0	PH	20.76	1	0	-2.435	7.521	5.4	-1.38	4.175428	-2.714022	16.616	-10	1.0229934	26.3335066629089
92	1cbw	K	I	15	Y	67.395473	Protein-Protein	None	2	0.008928571	Mainly Beta	0.89%	Support	34	+0	PH	-26.27	1	0	-2.614	7.478	5.021	-2.9866	0.4492963	-2.454592	12.727	-7.54	0.9352075	24.0748712677514
93	1cbw	R	I	17	A	67.395473	Protein-Protein	None	6	0.046511628	Mainly Beta	4.65%	Support	37	+0	PH	-18.87	1	0	0.548	1.844	1.306	-0.39253	0.7685651	-0.833365	-1.47	2.035	0.4841277	25.5889905119896
94	1cbw	I	I	18	A	67.395473	Protein-Protein	Beta-ladder	26	0.201550388	Mainly Beta	20.16%	Support	17	00	HH	-34.52	1	0	1.401	0.0	0.116	0.36341	0.7976397	0.016769	-2.056	1.143	0.6875066	26.1010230607517
95	1cbw	I	I	19	A	67.395473	Protein-Protein	Beta-ladder	75	0.581395349	Mainly Beta	58.14%	Core	17	00	HH	-34.52	1	0	0.141	2.559	2.034	0.40152	0.3685206	0.906704	-2.736	1.727	0.7244599	26.2523027078473
96	1cbw	R	I	20	A	67.395473	Protein-Protein	Beta-ladder	2	0.015503876	Mainly Beta	1.55%	Support	37	+0	PH	-18.87	1	0	0.35	0.0	0.065	0.23746	0.0142699	0	-0.003	-0.001	1.5000748	25.788022025113
97	1cbw	F	I	33	A	67.395473	Protein-Protein	Beta-ladder	29	0.224806202	Mainly Beta	22.48%	Non-interface	26	00	HH	-42.67	0	0	0.141	0.0	-0.004	-0.01855	-0.0328492	0	0.185	-0.172	1.038288	25.7857943378869
98	1cbw	V	I	34	A	67.395473	Protein-Protein	Beta-ladder	27	0.209302326	Mainly Beta	20.93%	Support	12	00	HH	-25.00	1	0	0.051	0.0	0.133	0.61782	1.117757	-0.593715	-1.585	0.652	0.2146061	25.7278953558291
99	1cbw	Y	I	35	A	67.395473	Protein-Protein	Beta-ladder	6	0.046511628	Mainly Beta	4.65%	Non-interface	34	00	HH	-50.95	0	0	0.876	0.0	0.031	0.12367	0.0057325	-1.143019	-0.077	0.03	1.7667821	25.7711926844625
100	1cbw	G	I	36	A	67.395473	Protein-Protein	None	0	0	Mainly Beta	0.00%	Non-interface	9	00	0H	24.04	0	0	0.954	5.56	4.206	-0.15589	-0.1170706	-1.154272	0.127	-0.091	0.9412536	25.7447811546259
101	1cbw	G	I	37	A	67.395473	Protein-Protein	Bend	12	0.093023256	Mainly Beta	9.30%	Support	9	00	0H	24.04	1	0	0.813	3.109	2.8	1.9153	1.789622	-0.400634	1.959	-1.162	1.0913967	24.967573689051
102	1cbw	R	I	39	A	67.395473	Protein-Protein	Bend	34	0.263565891	Mainly Beta	26.36%	Core	37	+0	PH	-18.87	1	0	0.22	2.952	2.729	2.2816	0.333965	0.23829	-0.913	1.084	1.622188	26.167487028739
103	1cbw	K	I	46	A	67.395473	Protein-Protein	Bend	83	0.643410853	Mainly Beta	64.34%	Core	26	+0	PH	-45.34	1	0	0.141	0.0	-0.002	-0.00742	0.053575	0	0	-0.001	1.0894684	25.7799289873783
104	1iar	E	A	19	A	71.632367	Protein-Protein	H-bonded turn	182	0.664233577	MIXED	66.42%	Non-interface	34	-0	PH	-42.67	0	0	-0.32	NaN	NaN	-0.0243	-0.051755	0	0.001	0	-0.34115999	13.2915029568069
105	1iar	E	A	19	R	71.632367	Protein-Protein	H-bonded turn	182	0.664233577	MIXED	66.42%	Non-interface	31	-+	PP	-29.33	0	0	-0.117	NaN	NaN	-0.291	-0.1417325	0.013942	-0.003	0	-0.2867679	13.2923324282634
106	1iar	I	A	5	A	71.632367	Protein-Protein	Alpha-helix	30	0.23255814	MIXED	23.26%	Support	17	00	HH	-34.52	1	0	1.171	0.569	0.747	1.1291	0.8322804	0.619642	-4.352	2.863	-0.09749723	13.5661655639548
107	1iar	I	A	5	R	71.632367	Protein-Protein	Alpha-helix	30	0.23255814	MIXED	23.26%	Support	34	0+	HP	-19.29	1	0	0.796	0.659	0.596	-0.2674	-0.1179459	0.405466	-2.257	1.019	0.21047188	13.2799863521731
108	1iar	T	A	6	A	71.632367	Protein-Protein	Alpha-helix	8	0.041450777	MIXED	4.15%	Support	20	00	PH	-25.00	1	0	-0.104	-0.088	0.25	1.281	0.2046051	-0.196231	-1.264	1.442	0.21484915	13.3117327705253
109	1iar	T	A	6	D	71.632367	Protein-Protein	Alpha-helix	8	0.041450777	MIXED	4.15%	Support	29	0-	PP	-2.91	1	0	1.392	0.833	1.286	2.6593	1.250435	0.047595	-2.161	2.468	0.37431006	13.4562546358992
110	1iar	I	A	11	A	71.632367	Protein-Protein	Alpha-helix	20	0.15503876	MIXED	15.50%	Support	17	00	HH	-34.52	1	0	0.069	0.0	0.001	0.0146	-0.0183555	0	-0.001	0	-0.08450965	13.2936901468553
111	1iar	K	A	12	E	71.632367	Protein-Protein	Alpha-helix	49	0.316129032	MIXED	31.61%	Core	26	+-	PP	-4.66	1	0	0.139	-0.292	0.181	-0.2307	0.6678522	0.178788	0.609	-0.439	0.35375934	13.3501976371319
112	1iar	K	A	12	S	71.632367	Protein-Protein	Alpha-helix	49	0.316129032	MIXED	31.61%	Core	31	+0	PP	-34.32	1	0	-0.015	0.753	0.726	0.4955	0.9119117	0.128547	0.518	-0.123	0.34276757	13.1620197549815
113	1iar	T	A	13	A	71.632367	Protein-Protein	Alpha-helix	2	0.015503876	MIXED	1.55%	Non-interface	20	00	PH	-25.00	0	0	0.978	0.448	0.228	-0.365	1.003874	0.085143	0.39	0.052	0.24524423	13.3013197642621
114	1iar	T	A	13	D	71.632367	Protein-Protein	Alpha-helix	2	0.015503876	MIXED	1.55%	Non-interface	29	0-	PP	-2.91	0	0	-0.219	0.542	0.709	1.2524	-0.0152083	-0.387751	-10.385	6.146	0.29600829	13.2726024027105
115	1iar	N	A	15	A	71.632367	Protein-Protein	Alpha-helix	76	0.393782383	MIXED	39.38%	Rim	25	00	PH	-46.25	0	1	-0.034	0.0	0.002	0.0237	-0.0092715	0	0.019	0	-0.67847529	13.2893578694617
116	1iar	N	A	15	D	71.632367	Protein-Protein	Alpha-helix	76	0.393782383	MIXED	39.38%	Rim	14	0-	PP	-30.42	0	1	-0.078	0.0	0.003	0.0139	0.0207949	0	0.035	0	-0.28428188	13.2921791921335
117	1iar	S	A	16	A	71.632367	Protein-Protein	Alpha-helix	77	0.398963731	MIXED	39.90%	Rim	16	00	PH	-16.77	0	1	-0.183	0.0	0.005	0.0203	-0.0962401	0	0.021	0.001	0.33558108	13.2833243460738
118	1iar	S	A	16	D	71.632367	Protein-Protein	Alpha-helix	77	0.398963731	MIXED	39.90%	Rim	25	0-	PP	7.74	0	1	-0.104	0.0	0.062	0.2542	0.1190177	0.015985	0.358	-0.278	0.08488754	13.267186048616
119	1iar	R	A	53	Q	71.632367	Protein-Protein	Alpha-helix	26	0.115555556	MIXED	11.56%	Support	23	+0	PP	0.00	1	0	0.835	0.711	0.776	1.8912	0.330607	-0.16082	-0.136	-0.258	0.62518376	13.2546706711293
120	1iar	K	A	77	A	71.632367	Protein-Protein	Alpha-helix	40	0.310077519	MIXED	31.01%	Core	26	+0	PH	-45.34	1	0	0.154	0.0	0.042	0.141	0.1153902	0	0.081	0.613	0.44344005	13.2991614985775
121	1iar	K	A	77	E	71.632367	Protein-Protein	Alpha-helix	40	0.310077519	MIXED	31.01%	Core	26	+-	PP	-4.66	1	0	0.612	0.0	0.091	0.3346	0.2610569	0	-0.106	1.362	0.40406914	13.295321967254
122	1iar	Q	A	78	A	71.632367	Protein-Protein	Alpha-helix	26	0.201550388	MIXED	20.16%	Support	26	00	PH	-18.87	0	1	0.125	0.389	0.484	1.0559	0.1024354	0.151853	1.062	0.004	0.43105562	13.3426240936614
123	1iar	Q	A	78	E	71.632367	Protein-Protein	Alpha-helix	26	0.201550388	MIXED	20.16%	Support	14	0-	PP	41.51	0	1	0.245	0.163	0.384	1.2674	0.4541549	0.163067	-1.594	1.292	-0.0150292	13.2987298552149
124	1iar	R	A	81	A	71.632367	Protein-Protein	Alpha-helix	26	0.201550388	MIXED	20.16%	Support	37	+0	PH	-18.87	0	1	0.479	0.604	0.937	1.8838	1.312541	1.432554	-0.963	2.333	-0.79496159	13.3922673261648
125	1iar	R	A	81	E	71.632367	Protein-Protein	Alpha-helix	26	0.201550388	MIXED	20.16%	Support	31	+-	PP	41.51	0	1	1.461	0.473	1.14	2.7474	1.85145	1.418042	-2.041	1.762	-0.80327409	13.3575035350187
126	1iar	F	A	82	A	71.632367	Protein-Protein	Alpha-helix	5	0.025906736	MIXED	2.59%	Non-interface	26	00	HH	-42.67	0	0	-0.086	0.749	0.738	0.7149	0.8905701	0.482008	-2.236	1.88	0.01644649	13.6388712772508
127	1iar	F	A	82	D	71.632367	Protein-Protein	Alpha-helix	5	0.025906736	MIXED	2.59%	Non-interface	35	0-	HP	-25.78	0	0	-0.58	0.813	0.954	1.5041	1.29146	0.581263	-2.508	2.837	0.70466035	13.5850969602143
128	1iar	K	A	84	A	71.632367	Protein-Protein	Alpha-helix	20	0.15503876	MIXED	15.50%	Support	26	+0	PH	-45.34	0	1	0.345	0.0	0.139	0.5616	0.3498019	0.433476	0.068	0.458	-0.01802733	13.2524276505389
129	1iar	K	A	84	D	71.632367	Protein-Protein	Alpha-helix	20	0.15503876	MIXED	15.50%	Support	34	+-	PP	-29.24	0	1	1.879	0.0	0.15	0.7089	0.383027	0.150346	-0.782	1.162	-0.3459352	13.291770515028
130	1iar	R	A	85	A	71.632367	Protein-Protein	Alpha-helix	1	0.007751938	MIXED	0.78%	Support	37	+0	PH	-18.87	1	0	0.427	0.958	1.74	3.7177	2.618471	0.926809	-6.134	4.078	-0.08387912	13.4930794412155
131	1iar	R	A	85	E	71.632367	Protein-Protein	Alpha-helix	1	0.007751938	MIXED	0.78%	Support	31	+-	PP	41.51	1	0	1.224	0.631	1.444	5.2446	4.090708	1.215056	-12.542	7.574	-0.21308274	13.343229092414
132	1iar	R	A	88	A	71.632367	Protein-Protein	Alpha-helix	12	0.093023256	MIXED	9.30%	Support	37	+0	PH	-18.87	1	0	3.753	1.6	2.223	3.535	4.209222	1.395838	-5.02	4.038	-0.12809046	14.202689894199
133	1iar	R	A	88	Q	71.632367	Protein-Protein	Alpha-helix	12	0.093023256	MIXED	9.30%	Support	23	+0	PP	0.00	1	0	2.828	1.484	2.022	2.9307	3.704171	0.871413	-6.57	4.325	0.10737113	13.8052004560945
134	1iar	N	A	89	A	71.632367	Protein-Protein	Alpha-helix	0	0	MIXED	0.00%	Support	25	00	PH	-46.25	1	0	1.558	0.615	1.038	2.342	1.465503	0.008367	-3.745	2.49	0.25524531	13.4730237346318
135	1iar	Q	A	8	A	71.632367	Protein-Protein	Alpha-helix	106	0.386861314	MIXED	38.69%	Core	26	00	PH	-18.87	1	0	-0.022	0.0	0.212	0.0634	0.15212	-0.088022	-0.32	0.553	-0.17838914	13.3056446180418
136	1iar	Q	A	8	R	71.632367	Protein-Protein	Alpha-helix	106	0.386861314	MIXED	38.69%	Core	23	0+	PP	0.00	1	0	0.039	0.0	0.041	0.2502	-0.130284	0.355746	-0.695	0.489	0.59422766	13.3378679227841
137	1iar	W	A	91	A	71.632367	Protein-Protein	Alpha-helix	18	0.139534884	MIXED	13.95%	Support	36	00	HH	-54.74	1	0	0.729	1.059	1.087	1.5176	0.6656406	0.834179	-2.955	2.047	-0.27266681	13.8948504051718
138	1iar	W	A	91	D	71.632367	Protein-Protein	Alpha-helix	18	0.139534884	MIXED	13.95%	Support	45	0-	HP	-41.40	1	0	1.306	1.299	1.246	1.3712	0.5967111	0.951461	-2.439	1.702	-0.2901377	13.8139194857449
139	1iar	E	A	9	Q	71.632367	Protein-Protein	Alpha-helix	1	0.004444444	MIXED	0.44%	Support	14	-0	PP	-29.33	1	0	3.111	1.374	1.484	2.1306	1.937091	-0.229667	-6.685	6.363	0.48811421	13.3016462588829
140	1jrh	T	I	14	V	12.41795	Antibody-Antigen	None	67	0.385057471	Mainly Beta	38.51%	Rim	17	00	PH	0.00	0	1	-0.0256	NaN	NaN	0	6E-05	-0.343017	0	0	0.42255904	-8.91426625E-06
141	1jrh	E	I	45	Q	12.41795	Antibody-Antigen	Beta-ladder	17	0.075555556	Mainly Beta	7.56%	Non-interface	14	-0	PP	-29.33	0	0	0.0995	0.0	-0.026	-0.0161	-0.122243	-0.38151	-0.006	0.003	0.58993185	0.00037276373197
142	1jrh	E	L	27	A	12.41795	Antibody-Antigen	Bend	21	0.162790698	Mainly Beta	16.28%	Support	34	-0	PH	-42.67	1	0	0.5426	1.19	1.255	1.3136	0.789192	0.066708	-1.339	0.83	-0.15847375	0.00011714395938
143	1jrh	D	L	28	A	12.41795	Antibody-Antigen	None	27	0.209302326	Mainly Beta	20.93%	Support	30	-0	PH	-22.75	1	0	0.4346	1.616	1.452	0.5309	0.592771	0.478605	0.28	-0.195	0.94606149	0.01830129325888
144	1jrh	Y	L	30	A	12.41795	Antibody-Antigen	H-bonded turn	19	0.147286822	Mainly Beta	14.73%	Support	34	00	HH	-50.95	1	0	1.10838	1.639	1.579	1.287	1.180668	0.642931	-0.762	0.266	-0.01965542	-0.05056659674763
145	1jrh	Y	L	91	A	12.41795	Antibody-Antigen	None	4	0.031007752	Mainly Beta	3.10%	Support	34	00	HH	-50.95	1	0	0.5808	1.639	1.115	-0.4104	-0.248011	0.041569	-0.809	0.476	-0.36889548	0.00346128812714
146	1jrh	W	L	92	A	12.41795	Antibody-Antigen	Bend	6	0.046511628	Mainly Beta	4.65%	Support	36	00	HH	-54.74	1	0	2.81823	2.084	2.132	2.3981	2.910101	0.642503	-5.247	2.898	0.23808334	0.78357781554497
147	1jrh	S	L	93	A	12.41795	Antibody-Antigen	Bend	8	0.062015504	Mainly Beta	6.20%	Support	16	00	PH	-16.77	1	0	-0.6506	0.801	0.394	-0.1304	0.568435	-0.273065	3.364	-2.578	0.29364417	-0.01999900272906
148	1jrh	T	L	94	A	12.41795	Antibody-Antigen	Bend	11	0.085271318	Mainly Beta	8.53%	Support	20	00	PH	-25.00	1	0	0.3852	0.895	0.781	0.3174	0.263467	-0.178141	-2.595	1.561	0.47155222	0.08200904727643
149	1jrh	W	L	96	A	12.41795	Antibody-Antigen	None	13	0.100775194	Mainly Beta	10.08%	Support	36	00	HH	-54.74	1	0	1.66596	2.084	1.521	-0.3815	-0.304367	0.375009	-1.619	0.995	-0.12096301	0.44216330646367
150	1jrh	Y	H	32	A	12.41795	Antibody-Antigen	H-bonded turn	85	0.658914729	Mainly Beta	65.89%	Core	34	00	HH	-50.95	1	0	1.43321	1.639	1.696	1.8942	0.803885	0.62196	-3.092	2.169	1.12790963	0.59586900475069
151	1jrh	W	H	52	A	12.41795	Antibody-Antigen	Beta-ladder	0	0	Mainly Beta	0.00%	Support	36	00	HH	-54.74	0	1	2.6861	2.084	1.92	1.827	1.338602	0.716816	-6.45	4.013	1.43015234	0.97891082817286
152	1jrh	W	H	53	A	12.41795	Antibody-Antigen	H-bonded turn	13	0.100775194	Mainly Beta	10.08%	Support	36	00	HH	-54.74	0	1	2.42117	2.084	1.949	1.3341	1.161138	0.543054	-0.276	-0.167	1.29231557	0.03902106201489
153	1jrh	D	H	54	A	12.41795	Antibody-Antigen	H-bonded turn	61	0.472868217	Mainly Beta	47.29%	Rim	30	-0	PH	-22.75	0	1	1.88598	1.616	1.181	0.0369	0.092429	-0.050434	-3.169	1.667	1.18175951	-0.00192628410306
154	1jrh	D	H	55	A	12.41795	Antibody-Antigen	Bend	46	0.356589147	Mainly Beta	35.66%	Non-interface	30	-0	PH	-22.75	0	0	1.66596	0.0	-0.0	-0.0015	0.05118	-0.050434	0.003	-0.001	1.39129414	1.455075654E-05
155	1jrh	D	H	56	A	12.41795	Antibody-Antigen	None	31	0.240310078	Mainly Beta	24.03%	Support	30	-0	PH	-22.75	0	1	1.85453	1.616	1.314	-0.0507	0.138065	0.293265	-3.239	1.923	0.92910154	-0.00020255229573
156	1jrh	Y	H	58	A	12.41795	Antibody-Antigen	Beta-ladder	19	0.147286822	Mainly Beta	14.73%	Support	34	00	HH	-50.95	0	1	1.25551	1.639	1.537	0.7709	0.45192	0.314651	-1.768	1.061	1.42407073	0.44392769899004
157	1jrh	R	H	95	A	12.41795	Antibody-Antigen	Beta-ladder	4	0.031007752	Mainly Beta	3.10%	Support	37	+0	PH	-18.87	1	0	0.5426	1.207	1.278	1.3427	0.070696	-0.171338	-4.168	2.464	1.21572409	-0.00286532166717
158	1jrh	F	H	98	A	12.41795	Antibody-Antigen	Bend	49	0.379844961	Mainly Beta	37.98%	Core	26	00	HH	-42.67	1	0	0	0.0	-0.005	-0.0317	0.038523	-0.343017	0.051	-0.001	1.07238009	-0.00376266704592
159	1jrh	Y	H	99	A	12.41795	Antibody-Antigen	H-bonded turn	93	0.720930233	Mainly Beta	72.09%	Core	34	00	HH	-50.95	1	0	1.06098	1.639	1.647	1.4275	1.238878	1.041769	-6.26	4.566	0.68796994	0.95745471669429
160	1jrh	E	I	55	P	12.41795	Antibody-Antigen	None	65	0.408805031	Mainly Beta	40.88%	Rim	43	-0	PH	-29.33	0	1	-3.788	1.345	0.825	-0.8019	-0.452874	-0.522672	0.859	-0.47	0.21575126	-0.18388780736274
161	1jrh	K	I	47	A	12.41795	Antibody-Antigen	Beta-ladder	6	0.046511628	Mainly Beta	4.65%	Support	26	+0	PH	-45.34	1	0	3.713705	0.729	1.011	2.1062	2.847202	0.114826	0.55	-0.266	0.28846903	-1.16794097843986
162	1jrh	K	I	47	M	12.41795	Antibody-Antigen	Beta-ladder	6	0.046511628	Mainly Beta	4.65%	Support	24	+0	PH	-5.08	1	0	3.29219	0.84	0.692	0.4506	1.623247	-0.64178	7.591	-4.626	0.05453153	-0.04187624065457
163	1jrh	N	I	48	A	12.41795	Antibody-Antigen	Beta-ladder	19	0.147286822	Mainly Beta	14.73%	Support	25	00	PH	-46.25	0	1	0.1705	0.0	0.006	-0.1724	0.016941	-0.32755	-0.016	0.017	0.28335412	0.03563429712433
164	1jrh	N	I	48	Q	12.41795	Antibody-Antigen	Beta-ladder	19	0.147286822	Mainly Beta	14.73%	Support	10	00	PP	-33.75	0	1	0.53445	0.0	-0.004	0.1556	-0.045574	-0.343017	0.011	-0.027	0.31821378	0.01827128810888
165	1jrh	Y	I	49	A	12.41795	Antibody-Antigen	Beta-ladder	6	0.046511628	Mainly Beta	4.65%	Support	34	00	HH	-50.95	1	0	3.526975	1.639	1.875	1.7138	2.395332	1.235175	-6.97	4.669	-0.21800698	0.94818593950281
166	1jrh	Y	I	49	F	12.41795	Antibody-Antigen	Beta-ladder	6	0.046511628	Mainly Beta	4.65%	Support	13	00	HH	-14.45	1	0	0.90878	1.28	1.009	-0.8572	-0.180723	-0.166826	1.911	-0.698	0.55220838	-0.69485051337097
167	1jrh	G	I	50	A	12.41795	Antibody-Antigen	Bend	16	0.124031008	Mainly Beta	12.40%	Support	9	00	0H	24.04	0	1	4.450035	2.114	1.888	1.1121	1.267077	0.274104	-2.057	1.19	0.22549967	0.650154973897
168	1jrh	V	I	51	A	12.41795	Antibody-Antigen	Bend	5	0.03875969	Mainly Beta	3.88%	Support	12	00	HH	-25.00	0	1	1.679115	0.851	1.136	2.2483	1.606126	0.057345	-3.878	2.152	0.503034	0.62199038134423
169	1jrh	K	I	52	A	12.41795	Antibody-Antigen	None	16	0.071428571	Mainly Beta	7.14%	Support	26	+0	PH	-45.34	0	1	3.38568	0.729	0.789	1.3863	1.279355	0.218668	-5.835	4.139	0.86625642	0.36901917470244
170	1jrh	K	I	52	M	12.41795	Antibody-Antigen	None	16	0.071428571	Mainly Beta	7.14%	Support	24	+0	PH	-5.08	0	1	4.9114	0.84	0.399	-1.0059	-0.747338	-0.465418	-5.799	3.813	0.53105837	0.08642257634457
171	1jrh	N	I	53	A	12.41795	Antibody-Antigen	Beta-bridge	0	0	Mainly Beta	0.00%	Support	25	00	PH	-46.25	0	1	4.29964	0.896	0.548	-0.6692	-0.018551	0.731789	1.953	-0.743	0.43305209	-0.01539102159402
172	1jrh	S	I	54	A	12.41795	Antibody-Antigen	None	21	0.162790698	Mainly Beta	16.28%	Support	16	00	PH	-16.77	0	1	0.37775	0.801	0.619	0.1654	0.175898	-0.31861	0.694	-0.097	0.65220376	-0.0270173344596
173	1jrh	E	I	55	A	12.41795	Antibody-Antigen	None	65	0.408805031	Mainly Beta	40.88%	Rim	34	-0	PH	-42.67	0	1	-0.5657	1.19	1.022	0.3551	0.505385	-0.269974	1.166	-0.217	0.66718951	-0.00986810845791
174	1jrh	W	I	56	F	12.41795	Antibody-Antigen	None	38	0.144486692	Mainly Beta	14.45%	Support	13	00	HH	-21.05	0	1	-0.25255	1.72	1.229	-0.128	0.160405	-0.688049	0.648	-0.016	0.43435454	-0.01405311273859
175	1jrh	W	I	56	Y	12.41795	Antibody-Antigen	None	38	0.144486692	Mainly Beta	14.45%	Support	21	00	HH	-7.72	0	1	0.2986	1.957	1.015	-1.5847	-0.201849	-0.912525	0.437	-0.131	0.57810475	0.10047278278542
176	1jrh	N	I	79	A	12.41795	Antibody-Antigen	Bend	9	0.069767442	Mainly Beta	6.98%	Support	25	00	PH	-46.25	0	1	-0.1995	0.896	1.022	1.2669	1.427289	-0.135969	0.019	-0.007	-0.51978932	0.01942151356355
177	1jrh	W	I	82	A	12.41795	Antibody-Antigen	Beta-ladder	13	0.054166667	Mainly Beta	5.42%	Support	36	00	HH	-54.74	1	0	4.428845	2.084	2.085	2.1234	2.109964	0.667243	-10.368	6.202	0.26913483	0.48938550419991
178	1jrh	W	I	82	F	12.41795	Antibody-Antigen	Beta-ladder	13	0.054166667	Mainly Beta	5.42%	Support	13	00	HH	-21.05	1	0	1.10267	1.72	1.478	0.8803	0.986454	-0.34786	-1.706	1.231	0.28788358	0.06967151664987
179	1jrh	W	I	82	Y	12.41795	Antibody-Antigen	Beta-ladder	13	0.054166667	Mainly Beta	5.42%	Support	21	00	HH	-7.72	1	0	1.18782	1.957	1.71	0.9186	1.088049	-0.357015	-2.017	1.344	0.28511438	-0.00285957770922
180	1jrh	R	I	84	A	12.41795	Antibody-Antigen	Beta-ladder	4	0.031007752	Mainly Beta	3.10%	Support	37	+0	PH	-18.87	0	1	0.3926	1.207	1.065	1.131	0.699157	0.317126	-0.557	-0.025	-0.56177481	0.03175219845665
181	1jrh	K	I	98	A	12.41795	Antibody-Antigen	Beta-ladder	62	0.480620155	Mainly Beta	48.06%	Non-interface	26	+0	PH	-45.34	0	0	0.3121	0.729	0.711	0.1507	0.458978	0.66563	2.043	-1.123	-0.41220279	0.06010092081224
182	1jtg	N	B	89	K	91.002565	Protein-Protein	Alpha-helix	138	0.584745763	MIXED	58.47%	Rim	27	0+	PP	-1.67	0	1	-0.455	NaN	NaN	-0.0013	-0.003285	0	0.001	0	1.08197396	21.9562150726002
183	1jtg	V	B	93	K	91.002565	Protein-Protein	H-bonded turn	152	0.644067797	MIXED	64.41%	Rim	26	0+	HP	37.21	0	1	-0.476	NaN	NaN	-0.0185	-0.021238	0.000518	0.001	0.001	0.8956215	21.9561596003281
184	1jtg	Q	A	99	A	91.002565	Protein-Protein	3-helix	13	0.100775194	MIXED	10.08%	Support	26	00	PH	-18.87	0	1	0.429	1.128	0.873	0.1437	0.472932	0.435601	2.398	-1.229	0.34805359	21.8939165123595
185	1jtg	N	A	100	A	91.002565	Protein-Protein	3-helix	35	0.271317829	MIXED	27.13%	Core	25	00	PH	-46.25	1	0	-0.456	1.15	0.936	-0.3418	-0.172421	0.291387	2.332	-1.76	0.75222221	21.6564363687885
186	1jtg	V	A	103	A	91.002565	Protein-Protein	None	0	0	MIXED	0.00%	Support	12	00	HH	-25.00	1	0	1.91	1.641	1.374	0.5599	0.492332	0.883144	-1.267	0.815	0.31705301	21.9391766606527
187	1jtg	E	A	104	A	91.002565	Protein-Protein	Bend	20	0.084745763	MIXED	8.47%	Support	34	-0	PH	-42.67	1	0	1.66	0.774	1.626	3.039	1.852439	-0.08944	-4.66	3.487	-0.06105102	22.6175277727438
188	1jtg	E	A	104	K	91.002565	Protein-Protein	Bend	20	0.084745763	MIXED	8.47%	Support	26	-+	PP	4.89	1	0	4.233	0.726	1.801	4.2223	1.888842	2.644521	-19.054	11.521	0.33140865	23.1427352091359
189	1jtg	Y	A	105	A	91.002565	Protein-Protein	Bend	23	0.178294574	MIXED	17.83%	Support	34	00	HH	-50.95	1	0	-0.168	1.687	2.209	3.0388	2.165791	2.918349	-1.238	1.317	0.28264298	23.5449052507068
190	1jtg	P	A	107	A	91.002565	Protein-Protein	Alpha-helix	4	0.031007752	MIXED	3.10%	Support	16	00	HH	-18.87	0	1	-0.383	2.82	2.351	1.055	0.685673	0.450842	1.332	-0.737	0.05446504	22.3948875594115
191	1jtg	E	A	110	A	91.002565	Protein-Protein	Alpha-helix	20	0.15503876	MIXED	15.50%	Support	34	-0	PH	-42.67	0	1	4.06	1.96	1.613	0.5869	0.974426	1.076576	1.921	0.5	0.28881903	21.956946141267
192	1jtg	M	A	129	A	91.002565	Protein-Protein	Alpha-helix	3	0.023255814	MIXED	2.33%	Support	25	00	HH	-42.41	0	1	0.738	0.864	1.079	1.5	1.217211	0.621978	-2.501	1.2	0.38076837	22.095804996854
193	1jtg	S	A	130	A	91.002565	Protein-Protein	None	5	0.03875969	MIXED	3.88%	Support	16	00	PH	-16.77	1	0	0.563	1.576	1.521	1.4397	0.003795	0.084679	1.437	-0.725	0.15635237	21.8581758546774
194	1jtg	E	A	168	A	91.002565	Protein-Protein	3-helix	35	0.271317829	MIXED	27.13%	Core	34	-0	PH	-42.67	1	0	-0.073	1.96	1.469	-0.4533	0.134192	0.535982	-0.44	0.155	-0.07970426	21.8132994857355
195	1jtg	V	A	216	A	91.002565	Protein-Protein	Bend	8	0.062015504	MIXED	6.20%	Support	12	00	HH	-25.00	0	1	-0.407	1.129	1.085	0.9436	0.846671	0.169645	-1.094	0.667	0.62776923	22.2128109204665
196	1jtg	K	A	234	A	91.002565	Protein-Protein	Beta-ladder	0	0	MIXED	0.00%	Non-interface	26	+0	PH	-45.34	0	0	1.222	1.536	1.534	1.5311	0.425115	0.704769	0.052	-0.029	-0.4500394	21.958184260588
197	1jtg	S	A	235	A	91.002565	Protein-Protein	Beta-ladder	0	0	MIXED	0.00%	Non-interface	16	00	PH	-16.77	0	0	1.239	0.562	0.424	1.6841	0.227734	0.167561	0.767	-0.615	0.72969343	21.8421332088859
198	1jtg	G	A	238	S	91.002565	Protein-Protein	None	7	0.04516129	MIXED	4.52%	Support	19	00	0P	49.04	0	1	-1.631	2.181	1.538	0.254	-0.113211	-0.032883	0.026	-0.017	0.64460755	21.857422872894
199	1jtg	R	A	243	A	91.002565	Protein-Protein	Beta-ladder	4	0.031007752	MIXED	3.10%	Non-interface	37	+0	PH	-18.87	0	0	1.302	1.388	1.514	1.7232	0.423055	1.016765	-1.338	0.647	0.69570757	22.1655671514845
200	1jtg	T	B	32	K	91.002565	Protein-Protein	None	128	0.542372881	MIXED	54.24%	Non-interface	34	0+	PP	37.21	0	0	0.199	0.0	-0.003	-0.0111	0.036848	0	-0.053	0.002	1.00507306	21.9560600773373
201	1jtg	F	B	36	A	91.002565	Protein-Protein	3-helix	12	0.093023256	MIXED	9.30%	Support	26	00	HH	-42.67	0	1	3.2	2.245	2.246	2.1165	2.261429	1.010976	-5.066	3.24	1.01806623	22.1825880726024
202	1jtg	H	B	41	A	91.002565	Protein-Protein	Beta-ladder	4	0.031007752	MIXED	3.10%	Non-interface	29	+0	PH	-42.41	0	0	3.248	2.286	1.917	0.7386	0.540578	0.434426	-0.888	0.449	1.15778065	22.2121721927126
203	1jtg	D	B	49	A	91.002565	Protein-Protein	H-bonded turn	11	0.085271318	MIXED	8.53%	Support	30	-0	PH	-22.75	1	0	1.959	2.355	2.88	4.4339	0.995105	1.078607	2.563	-1.16	1.03226148	21.7366832998677
204	1jtg	Y	B	50	A	91.002565	Protein-Protein	Beta-ladder	10	0.07751938	MIXED	7.75%	Support	34	00	HH	-50.95	1	0	-0.407	2.377	2.382	2.4484	2.393369	1.144382	-3.805	2.308	1.29994899	22.6996888781401
205	1jtg	Y	B	53	A	91.002565	Protein-Protein	Beta-ladder	9	0.069767442	MIXED	6.98%	Support	34	00	HH	-50.95	1	0	2.077	2.377	2.272	1.9742	1.54168	1.373553	-4.447	3.013	1.3920764	22.8531388262114
206	1jtg	S	B	71	A	91.002565	Protein-Protein	Beta-ladder	4	0.031007752	MIXED	3.10%	Support	16	00	PH	-16.77	0	1	0.358	1.576	1.471	1.0124	0.899515	0.018571	0.909	0.339	1.47557759	21.9214744699041
207	1jtg	K	B	74	A	91.002565	Protein-Protein	Bend	7	0.054263566	MIXED	5.43%	Support	26	+0	PH	-45.34	1	0	3.69	1.536	2.014	3.605	2.231112	0.608165	2.749	-1.948	0.76631231	21.751196431804
208	1jtg	W	B	112	A	91.002565	Protein-Protein	Beta-ladder	22	0.170542636	MIXED	17.05%	Support	36	00	HH	-54.74	0	1	3.009	2.79	2.611	2.0554	1.737352	1.739165	-6.018	3.756	2.33246367	22.0126905112838
209	1jtg	S	B	113	A	91.002565	Protein-Protein	Beta-ladder	7	0.054263566	MIXED	5.43%	Support	16	00	PH	-16.77	0	1	-0.168	0.798	0.786	0.8371	0.706693	0.162039	-1.02	1.043	0.87407145	21.9453882431128
210	1jtg	T	B	140	K	91.002565	Protein-Protein	Bend	113	0.478813559	MIXED	47.88%	Core	34	0+	PP	37.21	1	0	-0.014	1.229	0.935	0.0656	-0.08341	-0.009375	-0.159	0.001	0.92033817	21.9707741701969
211	1jtg	F	B	142	A	91.002565	Protein-Protein	None	23	0.178294574	MIXED	17.83%	Support	26	00	HH	-42.67	1	0	2.662	2.245	2.647	2.8998	2.769092	1.82049	-10.818	6.595	1.16911323	24.3643007157901
212	1jtg	Y	B	143	A	91.002565	Protein-Protein	None	16	0.124031008	MIXED	12.40%	Support	34	00	HH	-50.95	1	0	0.382	2.377	2.266	2.0045	0.310132	0.585455	1.179	-0.506	0.88416558	22.1899805631236
213	1jtg	H	B	148	A	91.002565	Protein-Protein	Beta-ladder	5	0.03875969	MIXED	3.88%	Support	29	+0	PH	-42.41	0	1	2.747	2.286	1.719	0.2465	0.011263	0.483274	-3.055	1.756	0.91495448	22.780863331895
214	1jtg	W	B	150	A	91.002565	Protein-Protein	Beta-ladder	9	0.069767442	MIXED	6.98%	Support	36	00	HH	-54.74	0	1	4.252	2.79	2.349	1.141	1.32935	0.720836	-6.132	3.427	1.82567806	23.1071371601574
215	1jtg	R	B	160	A	91.002565	Protein-Protein	Beta-ladder	18	0.139534884	MIXED	13.95%	Support	37	+0	PH	-18.87	0	1	2.221	1.977	1.835	0.7004	1.222636	1.25306	-4.216	2.699	1.05277817	21.8155348521146
216	1jtg	W	B	162	A	91.002565	Protein-Protein	Beta-ladder	49	0.379844961	MIXED	37.98%	Core	36	00	HH	-54.74	1	0	2.34	2.79	2.262	0.6747	0.5715	2.397375	-5.044	3.168	1.86371838	23.1027393559191
217	1jtg	D	B	163	A	91.002565	Protein-Protein	Bend	102	0.43220339	MIXED	43.22%	Core	30	-0	PH	-22.75	1	0	-1.34	0.572	0.295	-0.5478	-0.383717	0.73575	1.239	-0.687	0.84433994	21.9642942575259
218	1jtg	D	B	163	K	91.002565	Protein-Protein	Bend	102	0.43220339	MIXED	43.22%	Core	34	-+	PP	41.32	1	0	-1.982	0.651	0.18	-1.0261	-0.866763	-0.321267	1.536	-1.178	1.34571296	22.0633923107174
219	1lfd	E	A	57	A	47.5854	Protein-Protein	Bend	99	0.76744186	MIXED	76.74%	Non-interface	34	-0	PH	-42.67	0	0	-0.246	NaN	NaN	0.0342	0.0824124	0	-0.035	0.014	-0.27988574	15.6842890639118
220	1lfd	E	A	57	K	47.5854	Protein-Protein	Bend	99	0.76744186	MIXED	76.74%	Non-interface	26	-+	PP	4.89	0	0	-0.284	NaN	NaN	0.0414	0.0572722	0	-0.048	0.014	0.347027781	15.6842962993575
221	1lfd	D	A	58	K	47.5854	Protein-Protein	Bend	101	0.427966102	MIXED	42.80%	Non-interface	34	-+	PP	41.32	0	0	-0.906	NaN	NaN	0.0469	0.0783637	0	-0.005	0	-0.257698469	15.683372708995
222	1lfd	N	A	92	K	47.5854	Protein-Protein	None	127	0.538135593	MIXED	53.81%	Core	27	0+	PP	-1.67	1	0	-0.563	NaN	NaN	0.4363	-0.0337723	0	0.847	-0.937	0.524545552	15.6855223770238
223	1lfd	Y	A	93	K	47.5854	Protein-Protein	None	83	0.351694915	MIXED	35.17%	Core	34	0+	HP	-10.27	1	0	0.077	NaN	NaN	-0.0521	-0.0435274	-0.002092	-0.015	-0.009	0.16146788	15.6840733539772
224	1lfd	D	A	94	K	47.5854	Protein-Protein	Beta-ladder	79	0.334745763	MIXED	33.47%	Core	34	-+	PP	41.32	1	0	-1.146	NaN	NaN	-0.3462	-0.3156821	-0.020075	1.092	-0.906	0.696953085	15.6762469878417
225	1lfd	R	A	20	A	47.5854	Protein-Protein	Beta-ladder	14	0.108527132	MIXED	10.85%	Support	37	+0	PH	-18.87	1	0	1.136	1.067	0.97	0.7506	1.536255	0.623833	-0.654	0.276	-0.204841697	15.592155768926
226	1lfd	S	A	22	K	47.5854	Protein-Protein	Beta-ladder	85	0.360169492	MIXED	36.02%	Core	31	0+	PP	52.26	1	0	-0.118	0.0	0.264	1.0669	0.0856348	-0.028234	-0.061	0.057	0.131867029	15.6896791807915
227	1lfd	L	A	23	K	47.5854	Protein-Protein	Beta-ladder	41	0.173728814	MIXED	17.37%	Support	23	0+	HP	0.00	0	1	-0.015	0.0	-0.006	0.0004	0.0088597	0	-0.048	0.104	0.048156104	15.6920551928163
228	1lfd	N	A	27	K	47.5854	Protein-Protein	Bend	130	0.550847458	MIXED	55.08%	Rim	27	0+	PP	-1.67	0	1	0.403	1.106	0.946	0.4723	0.3366154	0.02899	-0.622	0.328	-0.369953407	15.7091080660858
229	1lfd	M	A	30	K	47.5854	Protein-Protein	Beta-ladder	60	0.254237288	MIXED	25.42%	Core	24	0+	HP	5.36	1	0	-0.92	0.903	0.795	0.859	0.6580793	0.092767	-4.48	2.53	0.581525393	16.1211365734166
230	1lfd	K	A	32	A	47.5854	Protein-Protein	Beta-ladder	2	0.015503876	MIXED	1.55%	Support	26	+0	PH	-45.34	1	0	1.326	1.021	1.18	1.4495	1.391602	1.226585	2.127	-0.641	-0.691111083	15.7323061778659
231	1lfd	K	A	48	A	47.5854	Protein-Protein	Alpha-helix	35	0.271317829	MIXED	27.13%	Core	26	+0	PH	-45.34	1	0	0.258	0.0	0.073	0.295	0.2466824	-0.04038	0.044	-0.03	-0.08785744	15.6832217310371
232	1lfd	D	A	51	A	47.5854	Protein-Protein	Alpha-helix	99	0.419491525	MIXED	41.95%	Rim	30	-0	PH	-22.75	0	1	-0.579	1.328	0.971	-0.0128	0.0394624	0.135975	-2.239	1.098	-0.360812595	15.6669190174179
233	1lfd	D	A	51	K	47.5854	Protein-Protein	Alpha-helix	99	0.419491525	MIXED	41.95%	Rim	34	-+	PP	41.32	0	1	-1.086	1.275	0.911	-0.0902	-0.6762191	-0.089655	-3.637	2.273	-0.34563833	15.6929710645914
234	1lfd	K	A	52	A	47.5854	Protein-Protein	Alpha-helix	13	0.100775194	MIXED	10.08%	Support	26	+0	PH	-45.34	1	0	1.179	1.536	1.501	1.0401	1.114933	1.094108	-0.819	0.432	0.732581548	15.9744998512157
235	1lfd	N	A	54	K	47.5854	Protein-Protein	H-bonded turn	84	0.355932203	MIXED	35.59%	Rim	27	0+	PP	-1.67	0	1	-1.168	1.123	0.861	-0.0559	-0.4068084	0.095878	-2.665	1.23	-0.132935625	15.6838331835049
236	1lfd	L	A	55	K	47.5854	Protein-Protein	None	51	0.216101695	MIXED	21.61%	Support	23	0+	HP	0.00	0	1	-0.571	0.0	-0.08	-0.3465	0.0002835	0.215526	0	0	0.193315875	15.6844461547711
237	1lfd	D	A	56	A	47.5854	Protein-Protein	None	73	0.565891473	MIXED	56.59%	Rim	30	-0	PH	-22.75	0	1	-0.28	0.0	0.013	0.0497	0.230565	-0.00099	-2.114	1.815	-0.009269928	15.6809733053143
238	1mlc	N	A	32	G	9.914563	Antibody-Antigen	None	10	0.038022814	Mainly Beta	3.80%	Support	25	00	PH	-46.25	1	0	-0.8774	0.922	0.763	0.53093	0.015571	0.382346	-0.356	0.277	1.7792105	0.22373240983014
239	1mlc	N	A	92	A	9.914563	Antibody-Antigen	Bend	4	0.031007752	Mainly Beta	3.10%	Support	24	00	PH	-6.25	1	0	-1.2533	0.867	0.597	-0.17102	-0.101131	0.400387	-0.991	0.657	0.2538056	0.47123054862038
240	1mlc	T	B	28	D	9.914563	Antibody-Antigen	None	105	0.544041451	Mainly Beta	54.40%	Rim	20	00	PH	-25.00	0	1	-0.151	0.0	-0.204	-0.82865	-0.312011	-0.378047	0.084	0.048	1.2753376	-0.00189638021206
241	1mlc	T	B	31	A	9.914563	Antibody-Antigen	H-bonded turn	20	0.15503876	Mainly Beta	15.50%	Support	20	00	PH	-25.00	0	1	0.447	0.864	0.769	0.55604	0.241551	0.504632	-0.709	0.466	0.8764486	0.24465558796818
242	1mlc	T	B	31	V	9.914563	Antibody-Antigen	H-bonded turn	20	0.15503876	Mainly Beta	15.50%	Support	20	00	PH	-25.00	0	1	0.5262	0.853	0.657	0.06888	-0.250987	0.062868	0.593	-0.317	0.9658555	0.09373713825132
243	1mlc	S	B	57	A	9.914563	Antibody-Antigen	None	7	0.054263566	Mainly Beta	5.43%	Support	31	0+	PP	52.26	1	0	-0.379	0.798	0.579	-0.05079	0.161192	-0.00523	1.412	-0.936	1.0521986	0.08004785353913
244	1mlc	S	B	57	V	9.914563	Antibody-Antigen	None	7	0.054263566	Mainly Beta	5.43%	Support	16	00	PH	-16.77	1	0	-0.4942	0.999	0.372	-1.53104	-1.13397	-0.117756	6.34	-3.836	1.0638781	-0.2971272593229
245	1mlc	T	B	58	D	9.914563	Antibody-Antigen	Beta-ladder	61	0.316062176	Mainly Beta	31.61%	Core	20	00	PH	-25.00	1	0	-0.5597	0.0	-0.088	-0.22194	-0.165668	0	-0.003	-0.002	1.7670309	0.00870764248858
246	1mlc	K	B	65	D	9.914563	Antibody-Antigen	Beta-bridge	104	0.538860104	Mainly Beta	53.89%	Non-interface	32	+0	PP	-29.24	0	0	0.0185	NaN	NaN	-0.12885	-0.067001	-0.120066	-0.011	0.002	0.9615825	0.00734749175696
247	1mlc	N	A	32	Y	9.914563	Antibody-Antigen	None	10	0.038022814	Mainly Beta	3.80%	Support	24	00	PH	-6.25	1	0	0	0.941	0.6	-0.14389	-0.650468	-0.807708	-0.355	0.384	0.6134759	-0.41189682992862
248	1mlc	T	B	31	W	9.914563	Antibody-Antigen	H-bonded turn	20	0.15503876	Mainly Beta	15.50%	Support	24	00	PP	-7.56	0	1	0.1321	1.051	0.684	-0.42234	-0.774224	-0.930289	1.518	-0.795	1.2200781	-0.85814338315791
249	1ppf	K	I	13	A	64.41892	Protein-Protein	None	24	0.230769231	Mainly Beta	23.08%	Support	26	+0	PH	-45.34	0	1	0.746	0.0	-0.001	-0.0376	0.0267664	-0.005761	-0.252	0.168	0.7114504	28.1167397268869
250	1ppf	K	I	13	C	64.41892	Protein-Protein	None	24	0.230769231	Mainly Beta	23.08%	Support	32	+0	PP	-29.24	0	1	0.949	0.0	0.028	-0.0192	0.0042947	-0.005761	-0.234	0.158	0.9386488	28.116301523592
251	1ppf	K	I	13	D	64.41892	Protein-Protein	None	24	0.230769231	Mainly Beta	23.08%	Support	34	+-	PP	-29.24	0	1	0.623	0.0	0.006	0.1734	-0.0410529	-0.005826	-0.19	0.159	0.7095114	28.1233558286774
252	1ppf	K	I	13	E	64.41892	Protein-Protein	None	24	0.230769231	Mainly Beta	23.08%	Support	26	+-	PP	-4.66	0	1	1.117	0.0	0.062	0.1622	-0.0527422	-0.006105	-0.215	0.102	0.7266455	28.1233927079663
253	1ppf	K	I	13	F	64.41892	Protein-Protein	None	24	0.230769231	Mainly Beta	23.08%	Support	28	+0	PH	-4.66	0	1	0.949	0.0	0.001	-0.0209	-0.1978873	0	-0.222	0.161	0.8602032	28.1202854293401
254	1ppf	K	I	13	G	64.41892	Protein-Protein	None	24	0.230769231	Mainly Beta	23.08%	Support	31	+0	P0	-55.93	0	1	1.232	0.0	0.007	0.0004	0.0333008	-0.006105	-0.2	0.137	0.9809498	28.1111443098163
255	1ppf	K	I	13	H	64.41892	Protein-Protein	None	24	0.230769231	Mainly Beta	23.08%	Support	27	++	PP	-5.08	0	1	1	0.0	0.011	0.1407	0.094902	-0.515202	-0.223	0.155	0.7592918	28.1204905055661
256	1ppf	K	I	13	I	64.41892	Protein-Protein	None	24	0.230769231	Mainly Beta	23.08%	Support	24	+0	PH	-16.53	0	1	0.623	0.0	-0.014	-0.0618	-0.0964878	-0.005961	-0.228	0.165	1.0026977	28.1165241896568
257	1ppf	K	I	13	L	64.41892	Protein-Protein	None	24	0.230769231	Mainly Beta	23.08%	Support	23	+0	PH	0.00	0	1	0.396	0.0	0.004	-0.0207	-0.0989792	0	-0.223	0.157	0.9741842	28.1214901616325
258	1ppf	K	I	13	M	64.41892	Protein-Protein	None	24	0.230769231	Mainly Beta	23.08%	Support	24	+0	PH	1.69	0	1	0.205	0.0	-0.105	-0.3787	-0.1480662	0	-0.216	0.157	0.8690886	28.1205321053867
259	1ppf	K	I	13	N	64.41892	Protein-Protein	None	24	0.230769231	Mainly Beta	23.08%	Support	27	+0	PP	1.69	0	1	0.651	0.0	0.007	0.212	0.0279719	0	-0.159	0.081	0.745456	28.1190497630755
260	1ppf	K	I	13	P	64.41892	Protein-Protein	None	24	0.230769231	Mainly Beta	23.08%	Support	31	+0	PH	-32.63	0	1	1.249	0.0	-0.003	-0.0407	-0.0566856	-0.005761	-0.163	0.076	0.9405674	28.1139337727287
261	1ppf	K	I	13	Q	64.41892	Protein-Protein	None	24	0.230769231	Mainly Beta	23.08%	Support	21	+0	PP	-32.63	0	1	0.246	0.0	0.014	0.0112	0.0328899	0	-0.285	0.277	0.81375	28.1195495245435
262	1ppf	K	I	13	R	64.41892	Protein-Protein	None	24	0.230769231	Mainly Beta	23.08%	Support	14	++	PP	-32.63	0	1	-0.632	0.0	-0.249	-0.9218	-0.3780734	-0.526081	-0.057	0.145	1.2310168	28.1248401213053
263	1ppf	K	I	13	S	64.41892	Protein-Protein	None	24	0.230769231	Mainly Beta	23.08%	Support	31	+0	PP	-34.32	0	1	0.454	0.0	0.044	0.1584	-0.0133239	0	-0.252	0.176	0.75766	28.1161391016574
264	1ppf	K	I	13	T	64.41892	Protein-Protein	None	24	0.230769231	Mainly Beta	23.08%	Support	34	+0	PP	-27.12	0	1	0.164	0.0	0.03	0.1625	-0.1120826	0	-0.103	0.093	0.7292784	28.1161173823159
265	1ppf	K	I	13	V	64.41892	Protein-Protein	None	24	0.230769231	Mainly Beta	23.08%	Support	26	+0	PH	-27.12	0	1	0.859	0.0	0.003	-0.0613	-0.0783878	-0.006006	-0.159	0.109	0.9267989	28.1152909509852
266	1ppf	K	I	13	W	64.41892	Protein-Protein	None	24	0.230769231	Mainly Beta	23.08%	Support	34	+0	PH	20.76	0	1	0.82	0.0	0.014	-0.0966	-0.3256761	0.00776	-0.177	0.169	0.7624186	28.123312638571
267	1ppf	K	I	13	Y	64.41892	Protein-Protein	None	24	0.230769231	Mainly Beta	23.08%	Support	34	+0	PH	-26.27	0	1	0.499	0.0	0.043	0.1093	-0.1599221	0	-0.202	0.156	0.8063879	28.1233280456116
268	1ppf	P	I	14	A	64.41892	Protein-Protein	Bend	91	0.705426357	Mainly Beta	70.54%	Rim	16	00	HH	-18.87	0	1	-0.122	1.224	0.961	0.1845	0.147215	-0.080856	0.141	-0.084	1.4542997	28.1610529438684
269	1ppf	P	I	14	C	64.41892	Protein-Protein	Bend	91	0.705426357	Mainly Beta	70.54%	Rim	25	00	HP	5.03	0	1	-1.977	0.682	0.543	0.267	0.0912167	-0.298266	0.232	-0.133	1.8593435	28.1261268960154
270	1ppf	P	I	14	D	64.41892	Protein-Protein	Bend	91	0.705426357	Mainly Beta	70.54%	Rim	40	0-	HP	5.03	0	1	-0.486	1.363	1.003	-0.1423	-0.2278497	-0.167341	0.457	-0.577	1.4992484	28.1106884087819
271	1ppf	P	I	14	E	64.41892	Protein-Protein	Bend	91	0.705426357	Mainly Beta	70.54%	Rim	43	0-	HP	41.51	0	1	-1.409	1.281	0.781	-0.3108	-0.5822246	-0.188413	0.146	-0.117	1.565243	28.131933870117
272	1ppf	P	I	14	F	64.41892	Protein-Protein	Bend	91	0.705426357	Mainly Beta	70.54%	Rim	27	00	HH	41.51	0	1	-1.831	1.722	1.085	-0.6195	-0.227171	-0.960188	2.04	-1.273	1.8777922	28.0534520552069
273	1ppf	P	I	14	G	64.41892	Protein-Protein	Bend	91	0.705426357	Mainly Beta	70.54%	Rim	17	00	H0	-34.59	0	1	0.092	0.267	0.235	0.1298	0.3570542	0.098796	0.174	-0.103	1.508979	28.2200233881498
274	1ppf	P	I	14	H	64.41892	Protein-Protein	Bend	91	0.705426357	Mainly Beta	70.54%	Rim	36	0+	HP	40.88	0	1	-1.741	1.758	1.264	0.2029	0.2475383	-0.487273	0.435	-0.222	1.8285184	27.9483340966221
275	1ppf	P	I	14	I	64.41892	Protein-Protein	Bend	91	0.705426357	Mainly Beta	70.54%	Rim	24	00	HH	23.90	0	1	-1.628	1.355	0.932	-0.6	-0.3850214	-0.725633	0.848	-0.486	1.914394	28.4247710626261
276	1ppf	P	I	14	K	64.41892	Protein-Protein	Bend	91	0.705426357	Mainly Beta	70.54%	Rim	31	0+	HP	48.43	0	1	-0.442	1.328	0.957	0.2135	-0.1884927	-0.26581	-0.077	0	1.7706828	28.200045372728
277	1ppf	P	I	14	L	64.41892	Protein-Protein	Bend	91	0.705426357	Mainly Beta	70.54%	Rim	23	00	HH	48.43	0	1	-2.883	1.535	1.046	-0.2774	-0.4854945	-0.779043	0.499	-0.268	1.8285285	28.1027516665898
278	1ppf	P	I	14	M	64.41892	Protein-Protein	Bend	91	0.705426357	Mainly Beta	70.54%	Rim	31	00	HH	50.94	0	1	-1.553	1.755	0.945	-1.4801	-0.694558	-0.638307	0.616	-0.144	1.7286454	28.1737994133464
279	1ppf	P	I	14	N	64.41892	Protein-Protein	Bend	91	0.705426357	Mainly Beta	70.54%	Rim	31	00	HP	50.94	0	1	-0.632	1.356	1.071	0.1852	0.1806081	0.01631	-0.026	-0.002	1.8107115	28.1091840238439
280	1ppf	P	I	14	Q	64.41892	Protein-Protein	Bend	91	0.705426357	Mainly Beta	70.54%	Rim	33	00	HP	0.00	0	1	-0.8	1.034	0.672	-0.3555	-0.2557276	-0.001122	0.056	-0.053	1.5000309	28.1567347132062
281	1ppf	P	I	14	R	64.41892	Protein-Protein	Bend	91	0.705426357	Mainly Beta	70.54%	Rim	43	0+	HP	0.00	0	1	-0.136	1.344	1.038	0.2732	0.0886979	-0.42102	-0.374	0.029	1.7936595	28.1897125146665
282	1ppf	P	I	14	S	64.41892	Protein-Protein	Bend	91	0.705426357	Mainly Beta	70.54%	Rim	24	00	HP	-2.52	0	1	-0.564	0.088	0.107	0.2001	0.3420257	-0.026112	-0.036	-0.008	1.4514588	28.1383630547948
283	1ppf	P	I	14	T	64.41892	Protein-Protein	Bend	91	0.705426357	Mainly Beta	70.54%	Rim	25	00	HP	8.18	0	1	-0.261	1.665	1.309	0.2252	0.2725626	-0.110449	0.019	0.072	1.5722445	28.1999180683319
284	1ppf	P	I	14	V	64.41892	Protein-Protein	Bend	91	0.705426357	Mainly Beta	70.54%	Rim	20	00	HH	8.18	0	1	-1.504	1.655	1.273	0.2308	0.0126527	-0.270427	0.89	-0.69	1.7300533	28.2677693111757
285	1ppf	P	I	14	W	64.41892	Protein-Protein	Bend	91	0.705426357	Mainly Beta	70.54%	Rim	37	00	HH	79.25	0	1	-1.977	1.033	0.713	-0.156	-0.1334441	-1.213428	2.815	-1.728	2.0749073	27.9891745151135
286	1ppf	P	I	14	Y	64.41892	Protein-Protein	Bend	91	0.705426357	Mainly Beta	70.54%	Rim	37	00	HH	9.43	0	1	-0.949	1.379	0.889	-0.3154	-0.108278	-0.804322	2	-1.3	1.9748543	28.0574582438993
287	1ppf	A	I	15	C	64.41892	Protein-Protein	Beta-ladder	43	0.191964286	Mainly Beta	19.20%	Support	13	00	HP	29.46	1	0	-0.664	3.18	2.394	-0.2195	-0.1295892	-0.379879	-0.451	0.139	1.6185955	28.3415954234071
288	1ppf	A	I	15	D	64.41892	Protein-Protein	Beta-ladder	43	0.191964286	Mainly Beta	19.20%	Support	30	0-	HP	29.46	1	0	1.122	3.575	2.999	0.5556	0.0320371	0.291657	-7.413	4.189	1.2977571	28.6639070044988
289	1ppf	A	I	15	E	64.41892	Protein-Protein	Beta-ladder	43	0.191964286	Mainly Beta	19.20%	Support	34	0-	HP	74.42	1	0	0.104	3.482	2.356	-0.2931	-0.4004669	0.145535	-9.45	5.104	1.9391359	28.7850834613399
290	1ppf	A	I	15	F	64.41892	Protein-Protein	Beta-ladder	43	0.191964286	Mainly Beta	19.20%	Support	26	00	HH	74.42	1	0	-0.072	3.569	2.612	-0.3977	-0.5976808	-1.193103	-1.676	0.826	2.2745776	28.8303255229143
291	1ppf	A	I	15	G	64.41892	Protein-Protein	Beta-ladder	43	0.191964286	Mainly Beta	19.20%	Support	9	00	H0	-19.38	1	0	1.122	0.606	0.763	0.9093	1.041491	0.31002	-4.239	2.516	1.6305408	29.0253279190089
292	1ppf	A	I	15	H	64.41892	Protein-Protein	Beta-ladder	43	0.191964286	Mainly Beta	19.20%	Support	29	0+	HP	73.64	1	0	0.545	3.59	2.922	0.2802	0.2307472	-0.126113	-8.943	4.785	1.918295	28.6338301334578
293	1ppf	A	I	15	I	64.41892	Protein-Protein	Beta-ladder	43	0.191964286	Mainly Beta	19.20%	Support	17	00	HH	52.71	1	0	0.325	2.75	1.726	-0.85	-1.042411	-0.279303	0.959	-0.935	1.8414263	28.7396528426558
294	1ppf	A	I	15	K	64.41892	Protein-Protein	Beta-ladder	43	0.191964286	Mainly Beta	19.20%	Support	26	0+	HP	82.95	1	0	1.112	3.491	2.633	-0.208	-0.1318719	0.473815	-9.92	5.404	1.4878653	28.6164686725844
295	1ppf	A	I	15	L	64.41892	Protein-Protein	Beta-ladder	43	0.191964286	Mainly Beta	19.20%	Support	15	00	HH	82.95	1	0	0.018	2.523	1.886	-0.9695	-1.335648	-0.540677	-0.548	0.111	1.6748302	28.5824016478553
296	1ppf	A	I	15	M	64.41892	Protein-Protein	Beta-ladder	43	0.191964286	Mainly Beta	19.20%	Support	25	00	HH	86.05	1	0	-0.396	3.194	1.947	-1.1167	-1.29425	-0.30138	-2.632	0.78	1.7776769	28.2960954697189
297	1ppf	A	I	15	N	64.41892	Protein-Protein	Beta-ladder	43	0.191964286	Mainly Beta	19.20%	Support	25	00	HP	86.05	1	0	0.903	3.519	2.823	0.8546	0.4019594	0.25278	-4.575	2.588	1.2980423	28.601167198469
298	1ppf	A	I	15	P	64.41892	Protein-Protein	Beta-ladder	43	0.191964286	Mainly Beta	19.20%	Support	16	00	HH	23.26	1	0	1.968	2.76	1.919	-0.633	-0.2150722	0.14412	-1.662	0.988	1.3972605	27.945503341285
299	1ppf	A	I	15	Q	64.41892	Protein-Protein	Beta-ladder	43	0.191964286	Mainly Beta	19.20%	Support	26	00	HP	23.26	1	0	0.246	3.528	2.424	-0.7251	-0.0347612	0.204779	-7.795	4.169	1.5947331	28.8254107708694
300	1ppf	A	I	15	R	64.41892	Protein-Protein	Beta-ladder	43	0.191964286	Mainly Beta	19.20%	Support	37	0+	HP	23.26	1	0	-0.261	2.786	2.135	-1.1621	0.2484851	0.328422	-5.53	2.647	1.9076746	28.2632104227738
301	1ppf	A	I	15	S	64.41892	Protein-Protein	Beta-ladder	43	0.191964286	Mainly Beta	19.20%	Support	16	00	HP	20.16	1	0	0.746	3.082	2.613	1.1492	0.8583076	0.184493	-3.663	1.776	1.1692287	28.2549244636669
302	1ppf	A	I	15	T	64.41892	Protein-Protein	Beta-ladder	43	0.191964286	Mainly Beta	19.20%	Support	20	00	HP	33.33	1	0	0.949	3.496	2.594	0.2732	0.2965753	0.118289	-1.238	0.685	1.3069539	28.6816371831744
303	1ppf	A	I	15	V	64.41892	Protein-Protein	Beta-ladder	43	0.191964286	Mainly Beta	19.20%	Support	12	00	HH	33.33	1	0	0.198	2.699	1.65	-1.2966	-0.7132722	-0.292705	0.839	-0.519	1.4867061	28.5537065669785
304	1ppf	A	I	15	W	64.41892	Protein-Protein	Beta-ladder	43	0.191964286	Mainly Beta	19.20%	Support	36	00	HH	120.93	1	0	-0.632	3.614	2.732	0.1218	-0.3404485	-1.074933	0.35	-0.564	0.40477	28.8444866924401
305	1ppf	A	I	15	Y	64.41892	Protein-Protein	Beta-ladder	43	0.191964286	Mainly Beta	19.20%	Support	34	00	HH	34.88	1	0	-0.183	3.585	2.734	-0.7	-0.4878212	-0.853893	-3.149	1.696	1.9894406	28.7707216899807
306	1ppf	T	I	17	A	64.41892	Protein-Protein	Beta-ladder	27	0.161676647	Mainly Beta	16.17%	Support	20	00	PH	-25.00	1	0	3.145	5.426	4.16	0.1253	0.3697691	0.110707	-2.669	1.745	1.1405634	28.5347795804545
307	1ppf	T	I	17	C	64.41892	Protein-Protein	Beta-ladder	27	0.161676647	Mainly Beta	16.17%	Support	19	00	PP	-2.91	1	0	2.059	1.265	1.123	0.426	0.1088608	-0.817381	-0.619	0.397	1.2637767	28.4011617572015
308	1ppf	T	I	17	D	64.41892	Protein-Protein	Beta-ladder	27	0.161676647	Mainly Beta	16.17%	Support	29	0-	PP	-2.91	1	0	4.855	5.629	4.625	0.4594	-0.032152	0.061255	-9.845	5.825	1.271409	28.1608490571446
309	1ppf	T	I	17	E	64.41892	Protein-Protein	Beta-ladder	27	0.161676647	Mainly Beta	16.17%	Support	34	0-	PP	30.81	1	0	3.015	5.512	4.003	-1.0096	-0.3362452	0.106884	-7.365	4.018	0.9843351	28.7618669832534
310	1ppf	T	I	17	F	64.41892	Protein-Protein	Beta-ladder	27	0.161676647	Mainly Beta	16.17%	Support	28	00	PH	30.81	1	0	1.686	5.641	4.078	0.2963	0.736679	-0.798522	1.271	-0.613	1.3977898	28.3576184498266
311	1ppf	T	I	17	G	64.41892	Protein-Protein	Beta-ladder	27	0.161676647	Mainly Beta	16.17%	Support	20	00	P0	-39.53	1	0	3.55	5.638	4.554	1.2922	1.007063	0.363145	-4.733	2.979	1.3302316	29.031469104468
312	1ppf	T	I	17	H	64.41892	Protein-Protein	Beta-ladder	27	0.161676647	Mainly Beta	16.17%	Support	34	0+	PP	30.23	1	0	1.67	5.661	4.188	-0.7146	1.119656	0.032377	-4.033	2.341	1.2112588	28.1964578415611
313	1ppf	T	I	17	I	64.41892	Protein-Protein	Beta-ladder	27	0.161676647	Mainly Beta	16.17%	Support	21	00	PH	14.53	1	0	1.473	5.535	3.872	-0.8599	-0.5785331	-0.510596	-1.998	0.924	1.1037253	28.1870922800642
314	1ppf	T	I	17	K	64.41892	Protein-Protein	Beta-ladder	27	0.161676647	Mainly Beta	16.17%	Support	34	0+	PP	37.21	1	0	3.342	5.558	4.003	-1.3354	-0.2262684	0.414821	-8.885	4.742	1.1886839	28.6334840528153
315	1ppf	T	I	17	L	64.41892	Protein-Protein	Beta-ladder	27	0.161676647	Mainly Beta	16.17%	Support	23	00	PH	37.21	1	0	2.248	5.312	3.48	-0.1138	-0.8473859	-0.8125	3.049	-1.932	1.2577089	28.1492570826363
316	1ppf	T	I	17	M	64.41892	Protein-Protein	Beta-ladder	27	0.161676647	Mainly Beta	16.17%	Support	25	00	PH	39.53	1	0	2.468	5.646	3.897	-1.8122	-0.9878388	-0.396662	-2.876	1.538	1.2437709	28.6984951616363
317	1ppf	T	I	17	N	64.41892	Protein-Protein	Beta-ladder	27	0.161676647	Mainly Beta	16.17%	Support	19	00	PP	39.53	1	0	2.661	5.106	4.044	0.6559	0.3221936	0.118945	-3.021	1.856	1.1581424	28.1498211973604
318	1ppf	T	I	17	P	64.41892	Protein-Protein	Beta-ladder	27	0.161676647	Mainly Beta	16.17%	Support	25	00	PH	-7.56	1	0	3.032	1.857	1.149	-1.3059	-0.7380743	0.024931	-2.837	1.877	1.4366017	28.1890947937917
319	1ppf	T	I	17	Q	64.41892	Protein-Protein	Beta-ladder	27	0.161676647	Mainly Beta	16.17%	Support	24	00	PP	-7.56	1	0	1.941	5.138	3.765	-0.3174	-0.3306122	0.045069	-4.83	2.806	1.196521	28.9522247911059
320	1ppf	T	I	17	R	64.41892	Protein-Protein	Beta-ladder	27	0.161676647	Mainly Beta	16.17%	Support	38	0+	PP	-7.56	1	0	3.404	5.585	3.926	-0.9706	-0.2712244	0.054136	-7.374	3.471	1.218793	28.6928606953534
321	1ppf	T	I	17	S	64.41892	Protein-Protein	Beta-ladder	27	0.161676647	Mainly Beta	16.17%	Support	12	00	PP	-9.88	1	0	1.51	5.493	4.394	0.8479	0.843007	0.148496	-3.774	2.401	1.3458425	28.5201742069041
322	1ppf	T	I	17	V	64.41892	Protein-Protein	Beta-ladder	27	0.161676647	Mainly Beta	16.17%	Support	17	00	PH	0.00	1	0	1.492	5.46	3.971	-0.8269	-0.4825701	-0.439766	-1.309	0.3	1.1878916	28.1989807415905
323	1ppf	T	I	17	W	64.41892	Protein-Protein	Beta-ladder	27	0.161676647	Mainly Beta	16.17%	Support	38	00	PH	65.70	1	0	2.165	5.691	5.693	0.0007	1.219102	-1.230545	-5.226	3.052	1.3594836	28.2954892864269
324	1ppf	T	I	17	Y	64.41892	Protein-Protein	Beta-ladder	27	0.161676647	Mainly Beta	16.17%	Support	32	00	PH	1.16	1	0	2.446	5.174	3.823	-0.4231	0.341785	-0.756899	-6.52	3.958	1.4006123	28.2632292373915
325	1ppf	L	I	18	A	64.41892	Protein-Protein	None	1	0.006289308	Mainly Beta	0.63%	Support	15	00	HH	-45.34	1	0	1.003	3.166	3.293	3.0446	3.365927	1.007154	-12.733	7.638	0.8977784	30.186462965725
326	1ppf	L	I	18	C	64.41892	Protein-Protein	None	1	0.006289308	Mainly Beta	0.63%	Support	24	00	HP	-29.24	1	0	-0.088	3.334	3.313	2.7047	2.582158	-0.236536	-10.533	6.137	0.9177449	30.0939233019488
327	1ppf	L	I	18	D	64.41892	Protein-Protein	None	1	0.006289308	Mainly Beta	0.63%	Support	25	0-	HP	-29.24	1	0	7.508	3.249	3.759	4.8499	6.111153	1.087833	-23.556	14.022	0.8965552	29.5950986277814
328	1ppf	L	I	18	E	64.41892	Protein-Protein	None	1	0.006289308	Mainly Beta	0.63%	Support	30	0-	HP	-4.66	1	0	6.966	2.922	3.49	5.8339	6.125433	1.167581	-21.839	12.962	1.107009	29.0382565508623
329	1ppf	L	I	18	F	64.41892	Protein-Protein	None	1	0.006289308	Mainly Beta	0.63%	Support	19	00	HH	-4.66	1	0	5.098	3.283	3.922	3.3046	3.319567	-0.936859	-12.692	7.581	1.0949281	32.462080701318
330	1ppf	L	I	18	G	64.41892	Protein-Protein	None	1	0.006289308	Mainly Beta	0.63%	Support	24	00	H0	-55.93	1	0	3.287	3.311	3.709	4.2798	4.644115	1.344955	-17.143	10.324	0.8465221	31.9849375761222
331	1ppf	L	I	18	H	64.41892	Protein-Protein	None	1	0.006289308	Mainly Beta	0.63%	Support	25	0+	HP	-5.08	1	0	6.382	3.305	4.761	8.4779	4.699421	0.876259	-20.75	11.815	1.185654	31.055220871852
332	1ppf	L	I	18	I	64.41892	Protein-Protein	None	1	0.006289308	Mainly Beta	0.63%	Support	5	00	HH	-16.53	1	0	-0.723	3.085	3.289	2.7173	3.459576	0.109428	-7.335	4.565	0.8131636	30.1198950887476
333	1ppf	L	I	18	K	64.41892	Protein-Protein	None	1	0.006289308	Mainly Beta	0.63%	Support	23	0+	HP	0.00	1	0	5.614	-2.839	-0.786	4.8203	4.826961	1.801384	-29.82	16.881	1.2662597	29.8978016864212
334	1ppf	L	I	18	M	64.41892	Protein-Protein	None	1	0.006289308	Mainly Beta	0.63%	Support	20	00	HH	1.69	1	0	1.225	1.969	1.764	0.6365	0.9219681	-0.22387	-7.926	4.739	0.8568136	29.6363248244256
335	1ppf	L	I	18	N	64.41892	Protein-Protein	None	1	0.006289308	Mainly Beta	0.63%	Support	20	00	HP	1.69	1	0	5.153	3.183	3.454	3.7144	3.611896	0.957954	-15.256	8.898	1.0714908	29.4296084947213
336	1ppf	L	I	18	P	64.41892	Protein-Protein	None	1	0.006289308	Mainly Beta	0.63%	Support	23	00	HH	-32.63	1	0	6.062	3.331	3.925	5.2492	8.359774	1.420665	-19.671	11.485	0.7081196	30.6358793871296
337	1ppf	L	I	18	Q	64.41892	Protein-Protein	None	1	0.006289308	Mainly Beta	0.63%	Support	22	00	HP	-32.63	1	0	3.301	3.085	3.085	2.5635	3.19472	0.695636	-14.58	8.511	0.9403452	29.1987720848609
338	1ppf	L	I	18	R	64.41892	Protein-Protein	None	1	0.006289308	Mainly Beta	0.63%	Support	33	0+	HP	-32.63	1	0	7.085	-0.747	0.931	9.7116	7.058465	1.856953	-26.176	14.484	1.9932786	30.7280132807408
339	1ppf	L	I	18	S	64.41892	Protein-Protein	None	1	0.006289308	Mainly Beta	0.63%	Support	23	00	HP	-34.32	1	0	3.049	3.233	3.736	3.7455	4.769136	0.930716	-19.219	11.592	0.9458952	30.3541256032243
340	1ppf	L	I	18	T	64.41892	Protein-Protein	None	1	0.006289308	Mainly Beta	0.63%	Support	23	00	HP	-27.12	1	0	0.903	3.197	3.287	3.0183	3.345588	0.694153	-16.004	9.223	0.926881	30.0554476615401
341	1ppf	L	I	18	V	64.41892	Protein-Protein	None	1	0.006289308	Mainly Beta	0.63%	Support	9	00	HH	-27.12	1	0	-0.486	2.652	3.174	4.1703	3.402547	0.47119	-8.227	4.766	1.072729	29.8363216994993
342	1ppf	L	I	18	W	64.41892	Protein-Protein	None	1	0.006289308	Mainly Beta	0.63%	Support	30	00	HH	20.76	1	0	7.44	3.339	4.09	10.856	5.959713	-0.577242	-7.455	3.706	1.8507601	31.7156094876202
343	1ppf	L	I	18	Y	64.41892	Protein-Protein	None	1	0.006289308	Mainly Beta	0.63%	Support	30	00	HH	-26.27	1	0	6.544	3.295	6.907	10.97	6.836466	-0.251668	-26.526	15.416	1.6119914	34.6714336226495
344	1ppf	E	I	19	A	64.41892	Protein-Protein	None	24	0.1	Mainly Beta	10.00%	Support	34	-0	PH	-42.67	1	0	1.187	-0.385	-0.167	0.0864	0.7545118	-0.825891	2.708	-1.636	0.7735488	28.2910965649921
345	1ppf	E	I	19	C	64.41892	Protein-Protein	None	24	0.1	Mainly Beta	10.00%	Support	33	-0	PP	-25.78	1	0	1.383	2.311	1.919	0.4205	0.6774671	-1.676013	1.306	-0.711	1.2114945	28.2856858990059
346	1ppf	E	I	19	D	64.41892	Protein-Protein	None	24	0.1	Mainly Beta	10.00%	Support	7	--	PP	-25.78	1	0	0.57	1.302	1.227	0.7868	0.3146183	-0.363171	-2.745	1.898	0.7452296	28.2895462719469
347	1ppf	E	I	19	F	64.41892	Protein-Protein	None	24	0.1	Mainly Beta	10.00%	Support	35	-0	PH	0.00	1	0	1.345	2.268	1.749	-0.3573	0.9211645	-2.030894	1.647	-0.809	1.228494	28.741235310176
348	1ppf	E	I	19	G	64.41892	Protein-Protein	None	24	0.1	Mainly Beta	10.00%	Support	37	-0	P0	-53.78	1	0	2.091	1.236	1.257	1.0025	1.390619	0.026911	-0.635	0.305	1.1070534	29.0602568932184
349	1ppf	E	I	19	H	64.41892	Protein-Protein	None	24	0.1	Mainly Beta	10.00%	Support	27	-+	PP	-0.44	1	0	0.681	1.816	1.458	0.5416	0.9462709	-1.561768	-1.629	0.32	0.8848439	28.452426319875
350	1ppf	E	I	19	I	64.41892	Protein-Protein	None	24	0.1	Mainly Beta	10.00%	Support	31	-0	PH	-12.44	1	0	0.713	-0.298	-0.321	0.7651	0.4015952	-1.370779	3.579	-2.264	0.9751052	27.9694635002975
351	1ppf	E	I	19	K	64.41892	Protein-Protein	None	24	0.1	Mainly Beta	10.00%	Support	26	-+	PP	4.89	1	0	2.091	1.678	1.227	-0.2448	0.1788102	0.14868	-0.317	-0.46	1.0658773	28.4744970325566
352	1ppf	E	I	19	L	64.41892	Protein-Protein	None	24	0.1	Mainly Beta	10.00%	Support	30	-0	PH	4.89	1	0	1.056	1.765	1.38	-0.5001	0.16815	-1.496081	2.027	-1.198	0.9647554	28.4295413832716
353	1ppf	E	I	19	M	64.41892	Protein-Protein	None	24	0.1	Mainly Beta	10.00%	Support	26	-0	PH	6.67	1	0	1.133	0.57	0.445	-0.0625	0.1214888	-1.858646	3.312	-2.711	1.3105531	28.4856410996858
354	1ppf	E	I	19	N	64.41892	Protein-Protein	None	24	0.1	Mainly Beta	10.00%	Support	19	-0	PP	6.67	1	0	1.196	1.721	1.411	0.5294	0.5541888	-0.782071	-2.27	1.181	0.8486521	28.2926867495976
355	1ppf	E	I	19	P	64.41892	Protein-Protein	None	24	0.1	Mainly Beta	10.00%	Support	43	-0	PH	-29.33	1	0	3.166	1.804	1.221	-0.9956	1.074572	-0.196605	3.769	-2.104	1.121419	27.9660051831338
356	1ppf	E	I	19	Q	64.41892	Protein-Protein	None	24	0.1	Mainly Beta	10.00%	Support	14	-0	PP	-29.33	1	0	0.651	2.167	1.619	-0.4223	-0.0877851	-0.416083	1.873	-0.908	0.6949717	28.2020570428037
357	1ppf	E	I	19	R	64.41892	Protein-Protein	None	24	0.1	Mainly Beta	10.00%	Support	31	-+	PP	-29.33	1	0	1.449	2.195	1.508	0.1589	0.3983593	-0.965444	-0.368	-0.298	0.7876676	28.1893111272155
358	1ppf	E	I	19	S	64.41892	Protein-Protein	None	24	0.1	Mainly Beta	10.00%	Support	29	-0	PP	-31.11	1	0	1.821	-0.663	-0.271	0.5249	1.074985	-0.797499	0.515	-0.602	0.7881609	28.2840194407384
359	1ppf	E	I	19	T	64.41892	Protein-Protein	None	24	0.1	Mainly Beta	10.00%	Support	34	-0	PP	-23.56	1	0	1.484	2.152	1.783	0.3963	0.9045037	-0.811043	3.317	-2.215	0.7549619	28.1452418310323
360	1ppf	E	I	19	V	64.41892	Protein-Protein	None	24	0.1	Mainly Beta	10.00%	Support	31	-0	PH	-23.56	1	0	1.143	0.763	0.575	-0.5124	0.2708489	-1.373772	4.183	-2.592	0.877091	27.9738249504917
361	1ppf	E	I	19	W	64.41892	Protein-Protein	None	24	0.1	Mainly Beta	10.00%	Support	43	-0	PH	26.67	1	0	1.509	2.333	1.931	0.9613	1.773446	-2.10923	0.361	-0.283	1.0275746	28.9223973892759
362	1ppf	E	I	19	Y	64.41892	Protein-Protein	None	24	0.1	Mainly Beta	10.00%	Support	34	-0	PH	-22.67	1	0	1.232	2.284	1.746	-0.3919	1.018303	-1.411136	1.454	-0.673	1.0255245	28.46219692416
363	1ppf	Y	I	20	A	64.41892	Protein-Protein	None	12	0.059701493	Mainly Beta	5.97%	Support	34	00	HH	-50.95	1	0	3.166	1.467	1.725	2.63	1.734435	1.404072	-4.945	3.133	1.2751522	29.0967418841853
364	1ppf	Y	I	20	C	64.41892	Protein-Protein	None	12	0.059701493	Mainly Beta	5.97%	Support	34	00	HP	-36.50	1	0	3.404	2.859	2.603	2.4086	1.717466	0.21087	-6.17	3.69	1.4834555	29.4653527585441
365	1ppf	Y	I	20	D	64.41892	Protein-Protein	None	12	0.059701493	Mainly Beta	5.97%	Support	34	0-	HP	-36.50	1	0	6.331	2.83	2.832	3.3872	2.450762	1.795814	-9.915	5.753	1.5230815	29.6582172571181
366	1ppf	Y	I	20	E	64.41892	Protein-Protein	None	12	0.059701493	Mainly Beta	5.97%	Support	34	0-	HP	-14.45	1	0	6.331	3.147	3.039	2.8747	2.190142	2.172116	-14.483	8.351	1.5192345	29.2401173669069
367	1ppf	Y	I	20	F	64.41892	Protein-Protein	None	12	0.059701493	Mainly Beta	5.97%	Support	13	00	HH	-14.45	1	0	0.475	3.203	2.418	0.0436	-0.2717614	-0.166655	-1.599	1.018	1.5401121	28.235823829704
368	1ppf	Y	I	20	G	64.41892	Protein-Protein	None	12	0.059701493	Mainly Beta	5.97%	Support	36	00	H0	-60.46	1	0	4.128	2.788	2.976	3.3189	2.436631	2.14832	-9.035	5.559	0.5853091	30.3887249589754
369	1ppf	Y	I	20	H	64.41892	Protein-Protein	None	12	0.059701493	Mainly Beta	5.97%	Support	23	0+	HP	-14.83	1	0	2.382	3.321	2.741	1.2562	1.35021	0.956171	-6.448	3.563	1.51474	28.6113088793933
370	1ppf	Y	I	20	I	64.41892	Protein-Protein	None	12	0.059701493	Mainly Beta	5.97%	Support	34	00	HH	-25.10	1	0	3.877	1.477	1.847	2.4771	1.5681	0.419005	-9.239	5.541	1.5120603	30.3592985078175
371	1ppf	Y	I	20	K	64.41892	Protein-Protein	None	12	0.059701493	Mainly Beta	5.97%	Support	34	0+	HP	-10.27	1	0	4.432	2.705	2.674	2.9186	2.132591	1.876576	-12.734	6.906	1.6071295	29.5431180853853
372	1ppf	Y	I	20	L	64.41892	Protein-Protein	None	12	0.059701493	Mainly Beta	5.97%	Support	30	00	HH	-10.27	1	0	1.356	-0.288	-0.119	1.0499	0.5366143	0.453919	-3.105	1.948	1.5897525	28.9862775134618
373	1ppf	Y	I	20	M	64.41892	Protein-Protein	None	12	0.059701493	Mainly Beta	5.97%	Support	32	00	HH	-8.75	1	0	2.773	2.403	1.99	0.5306	0.3617331	0.62323	-5.084	3.089	1.6296475	29.1536830229091
374	1ppf	Y	I	20	N	64.41892	Protein-Protein	None	12	0.059701493	Mainly Beta	5.97%	Support	28	00	HP	-8.75	1	0	3.593	2.775	2.728	2.2303	1.796817	1.547194	-6.929	3.874	1.522688	29.4065566933734
375	1ppf	Y	I	20	P	64.41892	Protein-Protein	None	12	0.059701493	Mainly Beta	5.97%	Support	37	00	HH	-39.54	1	0	5.293	3.353	4.809	9.3202	4.55744	1.925053	-17.71	10.704	1.5548708	29.2958689609222
376	1ppf	Y	I	20	Q	64.41892	Protein-Protein	None	12	0.059701493	Mainly Beta	5.97%	Support	29	00	HP	-39.54	1	0	4.632	3.228	3.119	2.6393	2.030607	1.61414	-8.79	5.047	1.51339	29.2540883013057
377	1ppf	Y	I	20	R	64.41892	Protein-Protein	None	12	0.059701493	Mainly Beta	5.97%	Support	36	0+	HP	-39.54	1	0	4.312	0.747	1.226	3.1738	2.341378	1.390254	-9.563	4.661	1.5069692	30.133929478785
378	1ppf	Y	I	20	S	64.41892	Protein-Protein	None	12	0.059701493	Mainly Beta	5.97%	Support	29	00	HP	-41.06	1	0	3.593	2.782	2.91	3.5227	2.469538	1.435494	-8.541	5.103	1.3595137	29.4565192595849
379	1ppf	Y	I	20	T	64.41892	Protein-Protein	None	12	0.059701493	Mainly Beta	5.97%	Support	32	00	HP	-34.60	1	0	4.985	3.234	3.152	3.2994	2.855816	1.182263	-9.509	6.229	1.5450415	29.9694755354108
380	1ppf	Y	I	20	V	64.41892	Protein-Protein	None	12	0.059701493	Mainly Beta	5.97%	Support	36	00	HH	-34.60	1	0	4.128	3.106	2.651	1.3517	1.537514	1.017488	-6.176	4.07	1.4804557	29.9535377904505
381	1ppf	Y	I	20	W	64.41892	Protein-Protein	None	12	0.059701493	Mainly Beta	5.97%	Support	21	00	HH	8.37	1	0	0.232	2.848	1.934	-0.5118	-0.0655644	-0.256035	0.25	0.289	1.5333068	28.5197490365829
382	1ppf	R	I	21	A	64.41892	Protein-Protein	None	109	0.454166667	Mainly Beta	45.42%	Core	37	+0	PH	-18.87	1	0	0.205	1.597	1.301	0.2778	1.08907	0.805473	-1.305	0.914	1.7320721	28.2804150414386
383	1ppf	R	I	21	C	64.41892	Protein-Protein	None	109	0.454166667	Mainly Beta	45.42%	Core	36	+0	PP	5.03	1	0	-0.08	-0.041	-0.197	-0.7463	0.6733492	0.804663	-0.362	0.221	1.7536891	28.2606481004127
384	1ppf	R	I	21	D	64.41892	Protein-Protein	None	109	0.454166667	Mainly Beta	45.42%	Core	39	+-	PP	5.03	1	0	0.205	1.7	1.328	0.1486	0.8932488	0.5533	-1.298	0.912	1.7695451	28.2962504637008
385	1ppf	R	I	21	E	64.41892	Protein-Protein	None	109	0.454166667	Mainly Beta	45.42%	Core	31	+-	PP	41.51	1	0	0.454	1.235	0.883	-0.3544	0.7942014	0.081954	-1.105	0.759	1.646447	28.0646706995369
386	1ppf	R	I	21	F	64.41892	Protein-Protein	None	109	0.454166667	Mainly Beta	45.42%	Core	34	+0	PH	41.51	1	0	-0.968	0.62	0.607	0.2407	0.4928541	0.793723	5.555	-3.253	1.8035907	28.2973933152543
387	1ppf	R	I	21	G	64.41892	Protein-Protein	None	109	0.454166667	Mainly Beta	45.42%	Core	43	+0	P0	-34.59	1	0	0.57	1.714	1.387	0.2829	1.055752	0.803301	-1.301	0.912	1.6987367	28.3553868711695
388	1ppf	R	I	21	H	64.41892	Protein-Protein	None	109	0.454166667	Mainly Beta	45.42%	Core	31	++	PP	40.88	1	0	-0.486	1.341	1.05	-0.3099	0.853682	-0.530726	0.982	-0.715	1.4299246	28.3395320383113
389	1ppf	R	I	21	I	64.41892	Protein-Protein	None	109	0.454166667	Mainly Beta	45.42%	Core	34	+0	PH	23.90	1	0	-0.8	-0.262	-0.32	-0.5998	0.4137251	-0.794307	-0.111	0.346	1.7657571	28.0253016185791
390	1ppf	R	I	21	K	64.41892	Protein-Protein	None	109	0.454166667	Mainly Beta	45.42%	Core	14	++	PP	48.43	1	0	0.596	1.238	0.854	-0.5071	0.6250455	0.209375	-2.145	1.384	1.5856746	28.2703608558194
391	1ppf	R	I	21	L	64.41892	Protein-Protein	None	109	0.454166667	Mainly Beta	45.42%	Core	33	+0	PH	48.43	1	0	-0.847	1.348	0.863	-0.8896	0.4192634	-0.381239	1.243	-0.859	1.7551264	28.0168280415116
392	1ppf	R	I	21	M	64.41892	Protein-Protein	None	109	0.454166667	Mainly Beta	45.42%	Core	28	+0	PH	50.94	1	0	-0.749	1.348	0.661	-1.4468	0.0672628	-0.882267	2.089	-1.874	1.6997442	28.0928088758982
393	1ppf	R	I	21	N	64.41892	Protein-Protein	None	109	0.454166667	Mainly Beta	45.42%	Core	31	+0	PP	50.94	1	0	0.325	0.954	0.516	-0.8918	0.51248	0.395238	-1.162	0.912	1.8267661	28.2358467057076
394	1ppf	R	I	21	P	64.41892	Protein-Protein	None	109	0.454166667	Mainly Beta	45.42%	Core	43	+0	PH	0.00	1	0	6.613	0.586	0.658	0.5725	1.756899	0.279829	-1.157	0.826	1.8315814	28.10333416941
395	1ppf	R	I	21	Q	64.41892	Protein-Protein	None	109	0.454166667	Mainly Beta	45.42%	Core	23	+0	PP	0.00	1	0	-0.018	1.642	1.023	-0.9028	0.2429133	0.100166	-0.409	0.335	1.6839441	28.1231656054938
396	1ppf	R	I	21	S	64.41892	Protein-Protein	None	109	0.454166667	Mainly Beta	45.42%	Core	37	+0	PP	-2.52	1	0	0.414	1.304	0.869	-0.503	0.8209129	0.790135	-1.301	0.919	1.8520974	28.2570200467052
397	1ppf	R	I	21	T	64.41892	Protein-Protein	None	109	0.454166667	Mainly Beta	45.42%	Core	38	+0	PP	8.18	1	0	-0.018	1.634	1.139	-0.4349	0.9602023	0.804263	-0.974	0.414	1.6373612	28.0999574060354
398	1ppf	R	I	21	V	64.41892	Protein-Protein	None	109	0.454166667	Mainly Beta	45.42%	Core	36	+0	PH	8.18	1	0	-0.345	1.532	1.203	0.0991	0.8432666	0.801111	-0.482	0.374	1.6964544	28.0095744353257
399	1ppf	R	I	21	W	64.41892	Protein-Protein	None	109	0.454166667	Mainly Beta	45.42%	Core	36	+0	PH	79.25	1	0	-0.526	1.341	1.116	0.3283	0.3410284	0.81151	2.436	-1.429	1.704618	28.3585390273106
400	1ppf	R	I	21	Y	64.41892	Protein-Protein	None	109	0.454166667	Mainly Beta	45.42%	Core	36	+0	PH	9.43	1	0	0.218	1.682	1.359	0.2641	0.648501	0.80346	1.492	-0.694	1.7011096	28.2626105419352
401	1ppf	G	I	32	A	64.41892	Protein-Protein	Bend	5	0.022421525	Mainly Beta	2.24%	Support	9	00	0H	24.04	1	0	0.254	1.004	1.499	3.2756	3.329857	0.216398	0.672	-0.398	2.0163524	28.8059597689596
402	1ppf	G	I	32	C	64.41892	Protein-Protein	Bend	5	0.022421525	Mainly Beta	2.24%	Support	21	00	0P	60.58	1	0	1.163	1.385	2.301	7.6061	5.551501	-0.238004	-6.009	3.447	1.598754	29.6915169242993
403	1ppf	G	I	32	D	64.41892	Protein-Protein	Bend	5	0.022421525	Mainly Beta	2.24%	Support	33	0-	0P	60.58	1	0	2.462	1.379	3.201	10.006	8.206646	1.896119	-18.57	10.946	2.0256139	30.9735327312307
404	1ppf	G	I	32	E	64.41892	Protein-Protein	Bend	5	0.022421525	Mainly Beta	2.24%	Support	37	0-	0P	116.35	1	0	1.437	1.591	3.352	10.995	7.749029	1.732616	-12.6	7.475	2.1530033	30.6006471224937
405	1ppf	G	I	32	F	64.41892	Protein-Protein	Bend	5	0.022421525	Mainly Beta	2.24%	Support	29	00	0H	116.35	1	0	1.461	1.386	2.607	7.1316	11.74621	-0.309242	-17.242	10.271	1.9849646	32.2243283714946
406	1ppf	G	I	32	H	64.41892	Protein-Protein	Bend	5	0.022421525	Mainly Beta	2.24%	Support	34	0+	0P	115.38	1	0	1.484	1.679	5.36	16.082	14.87161	1.063338	-21.092	11.779	1.9009102	32.4296898296184
407	1ppf	G	I	32	I	64.41892	Protein-Protein	Bend	5	0.022421525	Mainly Beta	2.24%	Support	25	00	0H	89.42	1	0	4.312	1.103	4.06	16.598	11.87463	0.525429	-10.094	6.184	2.152759	31.3066191512502
408	1ppf	G	I	32	K	64.41892	Protein-Protein	Bend	5	0.022421525	Mainly Beta	2.24%	Support	31	0+	0P	126.92	1	0	3.26	1.358	3.257	14.879	8.174158	1.89784	-20.013	11.743	1.8559421	31.8910218073341
409	1ppf	G	I	32	L	64.41892	Protein-Protein	Bend	5	0.022421525	Mainly Beta	2.24%	Support	24	00	0H	126.92	1	0	3.087	1.471	3.697	10.458	9.015629	0.395145	-9.983	5.703	1.8527588	31.1375288679543
410	1ppf	G	I	32	M	64.41892	Protein-Protein	Bend	5	0.022421525	Mainly Beta	2.24%	Support	34	00	0H	130.77	1	0	2.165	1.669	3.262	10.439	6.484052	-0.009351	-11.099	6.559	1.8811006	31.1006989490336
411	1ppf	G	I	32	N	64.41892	Protein-Protein	Bend	5	0.022421525	Mainly Beta	2.24%	Support	26	00	0P	130.77	1	0	1.592	1.623	2.724	8.6395	8.32669	1.384702	-14.518	8.857	1.9924089	31.2256596331268
412	1ppf	G	I	32	P	64.41892	Protein-Protein	Bend	5	0.022421525	Mainly Beta	2.24%	Support	17	00	0H	52.88	1	0	0.26	1.08	1.865	3.9325	4.876086	0.54182	-3.315	1.967	2.1422665	28.9382764053751
413	1ppf	G	I	32	Q	64.41892	Protein-Protein	Bend	5	0.022421525	Mainly Beta	2.24%	Support	32	00	0P	52.88	1	0	2.761	1.635	3.342	11.724	8.22314	1.260095	-10.875	6.646	1.8939199	30.6191578591319
414	1ppf	G	I	32	R	64.41892	Protein-Protein	Bend	5	0.022421525	Mainly Beta	2.24%	Support	43	0+	0P	52.88	1	0	4.782	1.366	4.92	12.251	9.017933	1.247239	-22.159	12.591	1.9149739	31.6082751366981
415	1ppf	G	I	32	S	64.41892	Protein-Protein	Bend	5	0.022421525	Mainly Beta	2.24%	Support	19	00	0P	49.04	1	0	0.903	1.088	2.267	4.9444	6.074533	0.517213	-5.139	2.814	2.0848122	29.4434774263196
416	1ppf	G	I	32	T	64.41892	Protein-Protein	Bend	5	0.022421525	Mainly Beta	2.24%	Support	20	00	0P	65.38	1	0	2.773	1.351	4.098	12.083	9.810759	1.296556	-7.543	4.234	1.9921478	30.3296834261391
417	1ppf	G	I	32	V	64.41892	Protein-Protein	Bend	5	0.022421525	Mainly Beta	2.24%	Support	19	00	0H	65.38	1	0	2.513	1.071	3.848	11.169	11.28958	0.333434	-5.232	3.157	1.9526784	30.5307770271912
418	1ppf	G	I	32	W	64.41892	Protein-Protein	Bend	5	0.022421525	Mainly Beta	2.24%	Support	39	00	0H	174.04	1	0	1.621	1.693	7.879	12.396	15.05591	-1.085209	-19.209	11.39	2.2219914	32.5607237396922
419	1ppf	G	I	32	Y	64.41892	Protein-Protein	Bend	5	0.022421525	Mainly Beta	2.24%	Support	36	00	0H	67.31	1	0	1.187	1.668	4.675	14.208	15.06442	-0.28084	-25.542	15.55	2.2360389	32.8281248900954
420	1ppf	N	I	36	A	64.41892	Protein-Protein	Alpha-helix	73	0.266423358	Mainly Beta	26.64%	Core	25	00	PH	-46.25	1	0	-1.623	1.285	1.082	0.4524	0.0365404	-0.184152	1.873	-1.149	1.31329	27.8231509233793
421	1ppf	N	I	36	C	64.41892	Protein-Protein	Alpha-helix	73	0.266423358	Mainly Beta	26.64%	Core	19	00	PP	-30.42	1	0	0.596	1.826	1.47	0.3767	-0.0155366	-0.583494	-0.82	0.456	1.1949159	28.1524652215742
422	1ppf	N	I	36	D	64.41892	Protein-Protein	Alpha-helix	73	0.266423358	Mainly Beta	26.64%	Core	14	0-	PP	-30.42	1	0	-3.035	2.212	1.627	-0.1879	-0.0044162	0.159838	2.486	-1.971	1.2542015	28.1992110886869
423	1ppf	N	I	36	E	64.41892	Protein-Protein	Alpha-helix	73	0.266423358	Mainly Beta	26.64%	Core	19	0-	PP	-6.25	1	0	-1.004	2.078	1.657	0.3183	0.1636983	0.101892	-1.483	0.387	1.1542841	28.3571978516611
424	1ppf	N	I	36	F	64.41892	Protein-Protein	Alpha-helix	73	0.266423358	Mainly Beta	26.64%	Core	24	00	PH	-6.25	1	0	1.821	2.219	1.55	-0.4513	-0.5153732	-1.643571	0.057	-0.334	1.1687567	28.0676206219935
425	1ppf	N	I	36	G	64.41892	Protein-Protein	Alpha-helix	73	0.266423358	Mainly Beta	26.64%	Core	26	00	P0	-56.67	1	0	-0.564	0.548	0.663	0.991	0.5305343	0.209577	-0.184	0.073	0.5313402	27.9415674492096
426	1ppf	N	I	36	H	64.41892	Protein-Protein	Alpha-helix	73	0.266423358	Mainly Beta	26.64%	Core	24	0+	PP	-6.67	1	0	-0.526	2.247	1.589	-0.4244	-0.4465553	-0.529133	0.136	-0.252	0.7925197	27.7284829285241
427	1ppf	N	I	36	I	64.41892	Protein-Protein	Alpha-helix	73	0.266423358	Mainly Beta	26.64%	Core	23	00	PH	-17.92	1	0	0.859	1.313	1.053	0.215	0.1615584	-0.785475	0.442	-0.38	1.2681092	29.1858156648288
428	1ppf	N	I	36	K	64.41892	Protein-Protein	Alpha-helix	73	0.266423358	Mainly Beta	26.64%	Core	27	0+	PP	-1.67	1	0	2.585	2.098	1.895	0.9627	-0.0102146	0.111342	-5.246	2.711	1.2068202	27.9845682073561
429	1ppf	N	I	36	L	64.41892	Protein-Protein	Alpha-helix	73	0.266423358	Mainly Beta	26.64%	Core	20	00	PH	-1.67	1	0	2.61	1.441	1.047	-0.1649	-0.1178153	-0.789818	0.015	-0.074	1.2975731	28.1065976059755
430	1ppf	N	I	36	M	64.41892	Protein-Protein	Alpha-helix	73	0.266423358	Mainly Beta	26.64%	Core	21	00	PH	0.00	1	0	1.079	2.23	1.649	-0.0889	-0.5266666	-0.62413	-0.809	-0.128	1.1472742	28.4401841617189
431	1ppf	N	I	36	P	64.41892	Protein-Protein	Alpha-helix	73	0.266423358	Mainly Beta	26.64%	Core	31	00	PH	-33.75	1	0	-2.919	2.264	2.761	3.5474	0.9770133	-0.30197	0.74	-0.451	1.1217161	28.0916374133891
432	1ppf	N	I	36	Q	64.41892	Protein-Protein	Alpha-helix	73	0.266423358	Mainly Beta	26.64%	Core	10	00	PP	-33.75	1	0	0.378	1.39	1.221	0.6137	0.2029508	-0.009885	-1.187	0.34	1.226864	28.3813665033154
433	1ppf	N	I	36	R	64.41892	Protein-Protein	Alpha-helix	73	0.266423358	Mainly Beta	26.64%	Core	31	0+	PP	-33.75	1	0	1.844	1.004	1.09	1.3074	0.1094308	-0.112886	-2.53	1.069	1.1456561	28.1988820902857
434	1ppf	N	I	36	S	64.41892	Protein-Protein	Alpha-helix	73	0.266423358	Mainly Beta	26.64%	Core	15	00	PP	-35.42	1	0	-1.328	1.74	1.405	0.6243	0.283222	-0.045258	0.036	-0.09	1.2459521	27.9304071359053
435	1ppf	N	I	36	T	64.41892	Protein-Protein	Alpha-helix	73	0.266423358	Mainly Beta	26.64%	Core	19	00	PP	-28.33	1	0	0.545	-0.015	0.202	0.8132	0.7185194	-0.097779	-0.442	0.401	1.2543754	28.4700682269666
436	1ppf	N	I	36	V	64.41892	Protein-Protein	Alpha-helix	73	0.266423358	Mainly Beta	26.64%	Core	23	00	PH	-28.33	1	0	0.341	0.579	0.487	0.1748	1.101739	-0.62781	0.933	-0.31	1.2800317	28.5790014405995
437	1ppf	N	I	36	W	64.41892	Protein-Protein	Alpha-helix	73	0.266423358	Mainly Beta	26.64%	Core	32	00	PH	18.75	1	0	1.704	1.84	1.351	-0.1821	-0.4319245	-1.779656	1.221	-1.06	1.4258293	27.764515053055
438	1ppf	N	I	36	Y	64.41892	Protein-Protein	Alpha-helix	73	0.266423358	Mainly Beta	26.64%	Core	28	00	PH	-27.50	1	0	1.654	1.815	1.408	0.2554	-0.3278679	-1.356344	-0.817	0.298	1.1945315	28.0763438156832
439	1vfb	H	A	30	A	43.774392	Antibody-Antigen	H-bonded turn	19	0.147286822	Mainly Beta	14.73%	Support	29	+0	PH	-42.41	1	0	0.84481	0.309	0.12	-0.4444	-0.023925	0.221503	0.162	0.238	-0.68338795	2.67914677037062
440	1vfb	Y	A	32	A	43.774392	Antibody-Antigen	None	8	0.062015504	Mainly Beta	6.20%	Support	34	00	HH	-50.95	1	0	1.52801	1.426	1.66	3.736	1.939575	1.030713	-1.935	1.297	-0.72992067	2.75056450041325
441	1vfb	Y	A	49	A	43.774392	Antibody-Antigen	Beta-ladder	11	0.085271318	Mainly Beta	8.53%	Support	34	00	HH	-50.95	1	0	0.79747	1.426	1.174	0.669	0.505377	0.571264	-3.035	1.982	-0.34021815	2.87221063253062
442	1vfb	Y	A	50	A	43.774392	Antibody-Antigen	H-bonded turn	29	0.224806202	Mainly Beta	22.48%	Support	34	00	HH	-50.95	1	0	0.45605	1.426	1.54	2.3677	2.197653	1.225928	1.223	-0.304	0.14571156	3.05372798030281
443	1vfb	W	A	92	A	43.774392	Antibody-Antigen	Bend	9	0.069767442	Mainly Beta	6.98%	Support	36	00	HH	-54.74	1	0	3.037645	1.674	1.872	2.2812	2.033887	1.024434	-6.19	4.06	0.14365154	3.18070565890558
444	1vfb	S	A	93	A	43.774392	Antibody-Antigen	Bend	25	0.19379845	Mainly Beta	19.38%	Support	16	00	PH	-16.77	1	0	0.3431	0.945	0.667	-0.1872	-0.02486	0.011416	1.57	-0.95	0.72288248	2.62905130082778
445	1vfb	T	B	30	A	43.774392	Antibody-Antigen	H-bonded turn	53	0.410852713	Mainly Beta	41.09%	Core	20	00	PH	-25.00	1	0	-0.0559	1.008	0.757	0.0031	0.035463	0.000201	-0.002	0	0.7183289	2.73461097603925
446	1vfb	Y	B	32	A	43.774392	Antibody-Antigen	Bend	16	0.071748879	Mainly Beta	7.17%	Support	34	00	HH	-50.95	1	0	0.791605	1.426	1.025	-0.1538	-0.034637	0.465132	0.532	-0.065	0.82583278	3.01445026248005
447	1vfb	W	B	52	A	43.774392	Antibody-Antigen	None	16	0.124031008	Mainly Beta	12.40%	Support	36	00	HH	-54.74	1	0	0.64058	1.674	1.558	1.5515	1.548983	0.248622	-7.231	4.442	1.42448377	4.30379778247752
448	1vfb	D	B	54	A	43.774392	Antibody-Antigen	H-bonded turn	63	0.488372093	Mainly Beta	48.84%	Core	30	-0	PH	-22.75	1	0	0.81503	1.413	1.191	-0.5112	0.048891	0.096985	-3.1	2.01	0.99909315	2.77912264434643
449	1vfb	N	B	56	A	43.774392	Antibody-Antigen	None	45	0.348837209	Mainly Beta	34.88%	Core	25	00	PH	-46.25	1	0	0.1777	0.0	-0.013	-0.1528	-0.188983	0.028004	0.05	-0.053	0.79073381	2.72662044085037
450	1vfb	D	B	58	A	43.774392	Antibody-Antigen	Beta-ladder	47	0.241025641	Mainly Beta	24.10%	Support	30	-0	PH	-22.75	1	0	-0.207	0.0	-0.041	-0.1446	-0.053987	-0.006276	-0.002	0.002	1.38258341	2.92604273349501
451	1vfb	E	B	98	A	43.774392	Antibody-Antigen	Beta-ladder	11	0.085271318	Mainly Beta	8.53%	Non-interface	34	-0	PH	-42.67	0	0	1.15646	0.0	0.006	0.0915	0.140102	0.017496	-0.106	0.085	0.67288996	2.86290536567376
452	1vfb	R	B	99	A	43.774392	Antibody-Antigen	Bend	34	0.129277567	Mainly Beta	12.93%	Support	37	+0	PH	-18.87	1	0	-0.0998	1.186	0.788	0.1579	0.191158	0.588875	-0.582	0.257	1.18331359	2.66090057013734
453	1vfb	D	B	100	A	43.774392	Antibody-Antigen	Bend	33	0.255813953	Mainly Beta	25.58%	Core	30	-0	PH	-22.75	1	0	3.0048	1.413	1.784	2.8	2.106268	1.914034	-1.853	1.955	0.74726764	3.24902646425916
454	1vfb	Y	B	101	F	43.774392	Antibody-Antigen	Bend	10	0.041666667	Mainly Beta	4.17%	Support	13	00	HH	-14.45	1	0	1.26946	1.211	1.565	2.52	2.258118	0.29911	1.28	-0.109	1.35336135	2.26174205204774
455	1vfb	S	B	28	N	43.774392	Antibody-Antigen	None	104	0.466367713	Mainly Beta	46.64%	Core	15	00	PP	54.84	1	0	0.1439	0.0	-0.037	-0.1548	0.064784	0.003695	-0.002	0.006	1.4080956	2.74518158446511
456	1vfb	S	B	28	Q	43.774392	Antibody-Antigen	None	104	0.466367713	Mainly Beta	46.64%	Core	21	00	PP	2.58	1	0	0.0781	0.0	-0.035	-0.1449	0.084908	0	0.005	-0.002	1.30271198	2.74486877655661
457	1vfb	S	B	28	D	43.774392	Antibody-Antigen	None	104	0.466367713	Mainly Beta	46.64%	Core	25	0-	PP	7.74	1	0	0	0.0	-0.1	-0.4807	-0.063672	-0.003121	0.022	-0.001	1.24451388	2.74467481966899
458	1vfb	S	B	28	E	43.774392	Antibody-Antigen	None	104	0.466367713	Mainly Beta	46.64%	Core	29	0-	PP	45.16	1	0	-0.104	0.0	-0.108	-0.2416	-0.030331	0.113906	0.01	-0.003	1.15924946	2.74468957470798
459	1vfb	G	B	31	A	43.774392	Antibody-Antigen	Bend	42	0.188340807	Mainly Beta	18.83%	Support	9	00	0H	24.04	1	0	0.3064	1.674	1.189	-0.1221	-0.084664	0.059553	1.11	-0.345	1.7200717	2.57171185448166
460	1vfb	G	B	31	E	43.774392	Antibody-Antigen	Bend	42	0.188340807	Mainly Beta	18.83%	Support	37	0-	0P	116.35	1	0	-0.5098	1.945	1.527	0.0681	-0.088235	-0.4497	1.448	-0.898	1.67594079	2.40024830828973
461	1vfb	G	B	31	W	43.774392	Antibody-Antigen	Bend	42	0.188340807	Mainly Beta	18.83%	Support	39	00	0H	174.04	1	0	0.0039	1.974	1.324	-0.7032	0.195857	-0.343586	0.909	-0.525	2.14864521	1.99515982490919
462	1vfb	Y	B	32	E	43.774392	Antibody-Antigen	Bend	16	0.071748879	Mainly Beta	7.17%	Support	34	0-	HP	-14.45	1	0	1.9021	1.426	0.95	-0.2803	-0.025066	0.202639	2.403	-0.9	1.35287587	3.03553681431813
463	1vfb	D	B	58	N	43.774392	Antibody-Antigen	Beta-ladder	47	0.241025641	Mainly Beta	24.10%	Support	14	-0	PP	43.71	1	0	-0.1282	0.0	-0.043	-0.1369	-0.058643	-0.008739	-0.001	0.001	1.39781312	2.81845733092615
464	1vfb	D	B	58	E	43.774392	Antibody-Antigen	Beta-ladder	47	0.241025641	Mainly Beta	24.10%	Support	7	--	PP	34.73	1	0	0.0781	0.0	-0.036	0.086	0.106569	0	-0.52	0.474	1.62271513	2.91973344520812
465	1vfb	R	B	99	Y	43.774392	Antibody-Antigen	Bend	34	0.129277567	Mainly Beta	12.93%	Support	36	+0	PH	65.41	1	0	1.2353	1.25	0.957	-0.5188	-0.092452	-0.419852	0.267	-0.438	1.34754	2.81936133669122
466	1vfb	R	B	99	W	43.774392	Antibody-Antigen	Bend	34	0.129277567	Mainly Beta	12.93%	Support	36	+0	PH	79.25	1	0	0.7049	1.274	0.601	-1.0584	-0.441018	-1.475424	0.159	-0.113	0.83844236	2.74808810600123
467	1vfb	N	A	31	W	43.774392	Antibody-Antigen	H-bonded turn	80	0.280701754	Mainly Beta	28.07%	Core	32	00	PH	18.75	1	0	0.1743	0.0	-0.048	-0.1732	0.025811	0	-0.295	0.085	-0.41200181	2.75645696978414
468	1vfb	Y	A	32	W	43.774392	Antibody-Antigen	None	8	0.062015504	Mainly Beta	6.20%	Support	21	00	HH	8.37	1	0	5.62823	1.444	1.257	1.5573	0.783506	-0.155129	-3.366	2.23	-0.02369446	2.58910846334377
469	1vfb	L	A	46	D	43.774392	Antibody-Antigen	Beta-ladder	25	0.112107623	Mainly Beta	11.21%	Support	25	0-	HP	-29.24	1	0	5.62823	NaN	NaN	-0.0255	0.054003	0.041805	-0.027	0	-0.13804206	2.73370754270536
470	1vfb	L	A	46	E	43.774392	Antibody-Antigen	Beta-ladder	25	0.112107623	Mainly Beta	11.21%	Support	30	0-	HP	-4.66	1	0	5.62823	NaN	NaN	-0.0588	-0.013106	-0.000756	-0.02	0	-0.20463548	2.7353326052344
471	1vfb	Y	A	50	R	43.774392	Antibody-Antigen	H-bonded turn	29	0.224806202	Mainly Beta	22.48%	Support	36	0+	HP	-39.54	1	0	0.8443	1.448	1.508	2.3169	1.689066	0.130373	-2.966	1.899	-0.31970652	3.16619987935545
472	1vfb	Y	A	50	K	43.774392	Antibody-Antigen	H-bonded turn	29	0.224806202	Mainly Beta	22.48%	Support	34	0+	HP	-10.27	1	0	1.7155	1.447	1.305	2.3794	1.989272	0.513612	-5.775	3.745	-0.03073185	3.35376100181214
473	1vfb	T	A	52	F	43.774392	Antibody-Antigen	H-bonded turn	115	0.479166667	Mainly Beta	47.92%	Core	28	00	PH	30.81	1	0	0.4708	0.0	-0.112	-0.4758	-0.382025	-0.223454	0.734	-0.469	-0.37960693	2.77172968347378
474	1vfb	T	A	53	R	43.774392	Antibody-Antigen	Beta-ladder	109	0.397810219	Mainly Beta	39.78%	Core	38	0+	PP	-7.56	1	0	1.6457	1.085	0.981	0.6877	0.132733	-0.117217	-2.442	1.171	-0.12633948	2.94202808641662
475	1vfb	D	C	18	A	43.774392	Antibody-Antigen	H-bonded turn	28	0.217054264	Mainly Beta	21.71%	Support	30	-0	PH	-22.75	0	1	0.3401	1.413	1.537	1.9095	1.52395	0.545751	0.082	-0.01	-0.27157793	2.72056156240358
476	1vfb	N	C	19	A	43.774392	Antibody-Antigen	H-bonded turn	26	0.201550388	Mainly Beta	20.16%	Support	25	00	PH	-46.25	1	0	0.396	1.013	0.82	0.6778	0.549931	0.885749	0.365	-0.86	0.91037217	2.76175358939151
477	1vfb	Y	C	23	A	43.774392	Antibody-Antigen	Beta-bridge	14	0.108527132	Mainly Beta	10.85%	Non-interface	34	00	HH	-50.95	0	0	0.4104	1.426	1.034	-0.2875	0.401011	0.29895	-0.11	0.076	0.12132221	2.73603864611984
478	1vfb	S	C	24	A	43.774392	Antibody-Antigen	None	4	0.031007752	Mainly Beta	3.10%	Support	16	00	PH	-16.77	0	1	0.85087	2.29	1.769	0.1548	-0.173577	0.175489	0.957	-0.044	0.18303038	2.74929721288794
479	1vfb	K	C	116	A	43.774392	Antibody-Antigen	H-bonded turn	22	0.170542636	Mainly Beta	17.05%	Support	26	+0	PH	-45.34	0	1	0.7134	0.922	0.561	-0.2807	-0.182783	0.272532	0.911	-0.345	-0.13068119	3.16465795110141
480	1vfb	T	C	118	A	43.774392	Antibody-Antigen	Bend	20	0.15503876	Mainly Beta	15.50%	Support	20	00	PH	-25.00	0	1	0.765	1.008	1.096	-0.0146	0.25345	0.171896	-1.116	1.331	0.44536605	2.80298006634684
481	1vfb	D	C	119	A	43.774392	Antibody-Antigen	None	24	0.186046512	Mainly Beta	18.60%	Non-interface	30	-0	PH	-22.75	0	0	0.95299	1.413	1.402	1.9596	1.860796	-0.092518	-7.873	4.868	-0.47934178	2.84474468030318
482	1vfb	V	C	120	A	43.774392	Antibody-Antigen	3-helix	3	0.023255814	Mainly Beta	2.33%	Support	12	00	HH	-25.00	0	1	0.91686	0.984	0.869	0.4811	0.41286	0.375027	-0.843	0.248	-0.11164508	2.71642013738559
483	1vfb	Q	C	121	A	43.774392	Antibody-Antigen	3-helix	2	0.015503876	Mainly Beta	1.55%	Support	26	00	PH	-18.87	0	1	2.8768	2.319	2.854	4.7572	3.364091	0.788081	-9.89	6.835	1.18032526	3.64051654672183
484	1vfb	I	C	124	A	43.774392	Antibody-Antigen	H-bonded turn	10	0.07751938	Mainly Beta	7.75%	Support	17	00	HH	-34.52	0	1	1.23131	0.94	0.85	0.9051	0.472223	0.711716	-1.413	0.73	0.16272473	2.80931326261318
485	1vfb	R	C	125	A	43.774392	Antibody-Antigen	H-bonded turn	43	0.333333333	Mainly Beta	33.33%	Rim	37	+0	PH	-18.87	0	1	1.83675	1.186	1.511	2.5063	1.827915	0.147053	-5.002	3.635	0.79721359	2.90643061448167
486	1vfb	L	C	129	A	43.774392	Antibody-Antigen	None	84	0.651162791	Mainly Beta	65.12%	Non-interface	15	00	HH	-45.34	0	0	0.1715	0.334	0.294	-0.1165	0.127394	0.06647	0.498	-0.131	-0.09684079	2.74930237779697
487	1yy9	L	D	29	P	12.019011	Antibody-Antigen	H-bonded turn	2	0.012578616	Mainly Beta	1.26%	Non-interface	23	00	HH	-32.63	0	0	0.0309	NaN	NaN	0.0236	-0.002367	0	-0.001	0.008	-0.24615616	0.2767785381164
488	1yy9	W	D	52	P	12.019011	Antibody-Antigen	None	20	0.125786164	Mainly Beta	12.58%	Support	37	00	HH	-44.21	1	0	1.4782	2.535	2.428	4.4188	1.913117	1.671996	-6.413	3.924	-0.1605951	0.9785098037372
489	1yy9	S	D	53	P	12.019011	Antibody-Antigen	H-bonded turn	12	0.075471698	Mainly Beta	7.55%	Support	24	00	PH	2.58	1	0	0.8175	1.651	1.415	0.6599	-0.106782	0.393463	0.438	-0.4	0.03168364	0.1944513647536
490	1yy9	G	D	54	P	12.019011	Antibody-Antigen	H-bonded turn	23	0.144654088	Mainly Beta	14.47%	Support	17	00	0H	52.88	1	0	0.2681	2.939	1.97	-0.1575	0.15249	0.176027	-0.601	0.268	-0.67740008	-0.4848209831524
491	1yy9	A	D	98	P	12.019011	Antibody-Antigen	Beta-ladder	2	0.012578616	Mainly Beta	1.26%	Non-interface	16	00	HH	23.26	0	0	1.0372	NaN	NaN	-0.0494	0.042379	0	-0.126	0.054	0.06113858	0.2756977620256
492	1yy9	Y	D	101	P	12.019011	Antibody-Antigen	H-bonded turn	7	0.044025157	Mainly Beta	4.40%	Support	37	00	HH	-39.54	1	0	1.6514	2.125	1.783	2.6319	1.032412	0.997542	-4.966	3.294	-0.51120398	0.2916928230345
493	1yy9	A	C	25	P	12.019011	Antibody-Antigen	Beta-ladder	3	0.018867925	Mainly Beta	1.89%	Non-interface	16	00	HH	23.26	0	0	0.0723	NaN	NaN	0.0159	0.014129	0	-0.001	0	0.94353308	0.27515997495
494	1yy9	S	C	26	P	12.019011	Antibody-Antigen	Bend	69	0.433962264	Mainly Beta	43.40%	Core	24	00	PH	2.58	1	0	-0.0091	0.0	0.043	0.0126	0.014038	0	0.112	0.027	0.50797873	0.2115245353174
495	1yy9	S	C	28	P	12.019011	Antibody-Antigen	None	101	0.635220126	Mainly Beta	63.52%	Core	24	00	PH	2.58	1	0	-0.2223	0.0	-0.015	-0.0264	0.060061	0	-0.601	0.357	1.12987674	0.2729491395822
496	1yy9	S	C	54	P	12.019011	Antibody-Antigen	Beta-ladder	107	0.672955975	Mainly Beta	67.30%	Core	24	00	PH	2.58	1	0	-0.0183	NaN	NaN	-0.0001	0.000898	0	0	0	-0.89972708	0.2768158957213
497	1yy9	T	C	96	P	12.019011	Antibody-Antigen	None	2	0.012578616	Mainly Beta	1.26%	Support	25	00	PH	-7.56	1	0	4.00296	0.0	-0.048	-0.1727	-0.171007	-0.34643	0.284	-0.168	0.87382834	0.1247138060624
498	1yy9	S	C	26	D	12.019011	Antibody-Antigen	Bend	69	0.433962264	Mainly Beta	43.40%	Core	25	0-	PP	7.74	1	0	-0.1992	0.0	0.005	0.0661	-0.00334	0	0.735	-0.237	0.65243606	0.2674843837636
499	1yy9	T	C	31	E	12.019011	Antibody-Antigen	H-bonded turn	93	0.417040359	Mainly Beta	41.70%	Core	34	0-	PP	30.81	1	0	-0.5189	0.0	-0.05	-0.2227	-0.013264	0.011688	0	0	1.2173655	0.2767470083694
500	1yy9	N	C	93	A	12.019011	Antibody-Antigen	Beta-bridge	12	0.093023256	Mainly Beta	9.30%	Support	25	00	PH	-46.25	1	0	-0.7418	0.448	0.345	0.5276	0.049962	0.156514	-0.884	0.373	0.4346612	0.460096003737
501	1yy9	N	D	56	A	12.019011	Antibody-Antigen	None	34	0.263565891	Mainly Beta	26.36%	Core	25	00	PH	-46.25	1	0	-0.057	1.301	0.994	0.0647	0.118246	0.158176	2.775	-1.445	-0.72614571	0.0811491127128
502	1yy9	T	D	61	E	12.019011	Antibody-Antigen	3-helix	140	0.627802691	Mainly Beta	62.78%	Core	34	0-	PP	30.81	1	0	-0.057	0.0	-0.095	-0.323	-0.233802	0	0.013	0.001	0.11387505	0.276682155974
503	2jel	T	P	7	N	61.264856	Antibody-Antigen	Beta-ladder	57	0.367741935	Mainly Beta	36.77%	Core	19	00	PP	39.53	1	0	0.41	NaN	NaN	0.0001	-0.0002206	0	-0.001	0	1.11104753	13.6157721303968
504	2jel	T	P	7	S	61.264856	Antibody-Antigen	Beta-ladder	57	0.367741935	Mainly Beta	36.77%	Core	12	00	PP	-9.88	1	0	0	NaN	NaN	0	-0.0001417	0	-0.001	0	0.93601428	13.6157792862103
505	2jel	P	P	11	E	61.264856	Antibody-Antigen	H-bonded turn	168	0.753363229	Mainly Beta	75.34%	Core	43	0-	HP	41.51	1	0	0	NaN	NaN	0	-9.09E-05	0	-0.001	0	0.53666964	13.615794495999
506	2jel	N	P	12	D	61.264856	Antibody-Antigen	H-bonded turn	120	0.621761658	Mainly Beta	62.18%	Core	14	0-	PP	-30.42	1	0	0	NaN	NaN	0	-5.4E-06	0	0	0	1.28545069	13.6157974351827
507	2jel	R	P	17	G	61.264856	Antibody-Antigen	Alpha-helix	56	0.538461538	Mainly Beta	53.85%	Core	43	+0	P0	-34.59	1	0	0	NaN	NaN	0	-0.0004291	0	0.001	0	0.41030699	13.6161319411463
508	2jel	R	P	17	K	61.264856	Antibody-Antigen	Alpha-helix	56	0.538461538	Mainly Beta	53.85%	Core	14	++	PP	48.43	1	0	0	NaN	NaN	0	-0.0003797	0	0.001	0	1.66723818	13.6159088325438
509	2jel	K	P	24	E	61.264856	Antibody-Antigen	Alpha-helix	135	0.605381166	Mainly Beta	60.54%	Core	26	+-	PP	-4.66	1	0	0	NaN	NaN	0	-0.0008673	0	0.001	0	-0.21775031	13.615924667222
510	2jel	K	P	27	E	61.264856	Antibody-Antigen	H-bonded turn	131	0.587443946	Mainly Beta	58.74%	Rim	26	+-	PP	-4.66	0	1	0	NaN	NaN	0	0.0016351	0	0.001	0.001	1.32196099	13.6158027494004
511	2jel	N	P	38	T	61.264856	Antibody-Antigen	H-bonded turn	141	0.819767442	Mainly Beta	81.98%	Rim	19	00	PP	-28.33	0	1	0	NaN	NaN	0	-0.0029374	0	0	0	0.88428075	13.6157957961031
512	2jel	S	P	46	C	61.264856	Antibody-Antigen	None	56	0.335329341	Mainly Beta	33.53%	Core	13	00	PP	7.74	1	0	0	NaN	NaN	0.00132	-0.0024757	0	-0.001	0	1.17901125	13.6157896074138
513	2jel	Q	P	57	E	61.264856	Antibody-Antigen	Bend	115	0.515695067	Mainly Beta	51.57%	Core	14	0-	PP	41.51	1	0	-0.41	NaN	NaN	0	-0.0001456	0	-0.001	0.001	1.74723833	13.6157931793759
514	2jel	A	P	82	S	61.264856	Antibody-Antigen	Alpha-helix	39	0.251612903	Mainly Beta	25.16%	Rim	16	00	HP	20.16	0	1	0	NaN	NaN	-3E-05	1.45E-05	0	0.001	-0.007	1.23677963	13.6158153940505
515	2jel	E	P	83	A	61.264856	Antibody-Antigen	None	68	0.527131783	Mainly Beta	52.71%	Rim	34	-0	PH	-42.67	0	1	0	NaN	NaN	0.02085	-0.0010379	0	0.015	-0.333	0.47346864	13.621266318389
516	2jel	E	P	85	A	61.264856	Antibody-Antigen	None	233	1.035555556	Mainly Beta	103.56%	Core	34	-0	PH	-42.67	1	0	0	NaN	NaN	0	0.000116	0	-0.001	0	0.23073263	13.6158118921652
517	2jel	E	P	85	D	61.264856	Antibody-Antigen	None	233	1.035555556	Mainly Beta	103.56%	Core	7	--	PP	-25.78	1	0	0	NaN	NaN	0	-7.08E-05	0	0.001	0	0.65820555	13.615792207157
518	2jel	E	P	85	K	61.264856	Antibody-Antigen	None	233	1.035555556	Mainly Beta	103.56%	Core	26	-+	PP	4.89	1	0	0	NaN	NaN	0	0.0004765	0	0.001	0.001	0.59489097	13.6158227497833
519	2jel	E	P	85	Q	61.264856	Antibody-Antigen	None	233	1.035555556	Mainly Beta	103.56%	Core	14	-0	PP	-29.33	1	0	0	NaN	NaN	0	0.0042552	0	0.001	0	0.87586826	13.6158175131826
520	2jel	F	P	2	W	61.264856	Antibody-Antigen	Beta-ladder	4	0.014035088	Mainly Beta	1.40%	Support	13	00	HH	26.67	0	1	2.619	1.479	1.5	-0.02806	0.1412131	0.518553	2.254	-2.24	0.98962646	13.6938733383984
521	2jel	F	P	2	Y	61.264856	Antibody-Antigen	Beta-ladder	4	0.014035088	Mainly Beta	1.40%	Support	13	00	HH	-22.67	0	1	0	1.226	1.314	0.04402	0.858186	1.33299	-1.837	0.804	1.19959109	13.5760994361606
522	2jel	Q	P	3	K	61.264856	Antibody-Antigen	Beta-ladder	30	0.127118644	Mainly Beta	12.71%	Non-interface	21	0+	PP	48.43	0	0	4.091	0.542	0.715	0.88402	0.930088	0.175071	-9.6	6.669	1.36962882	13.5807004960372
523	2jel	Q	P	4	K	61.264856	Antibody-Antigen	Beta-ladder	56	0.237288136	Mainly Beta	23.73%	Non-interface	21	0+	PP	48.43	0	0	1.364	0.542	0.533	0.55725	0.5960501	0.022016	-2.956	1.556	1.01513192	14.2361177007074
524	2jel	E	P	5	D	61.264856	Antibody-Antigen	Beta-ladder	125	0.555555556	Mainly Beta	55.56%	Rim	7	--	PP	-25.78	0	1	0.41	0.0	-0.004	-0.01274	0.0469878	-0.215358	0.02	-0.007	1.30846651	13.6157487108158
525	2jel	E	P	5	Q	61.264856	Antibody-Antigen	Beta-ladder	125	0.555555556	Mainly Beta	55.56%	Rim	14	-0	PP	-29.33	0	1	0.713	0.0	0.019	0.08458	0.0421508	0	-0.044	0.001	1.37361143	13.6135847788602
526	2jel	V	P	6	F	61.264856	Antibody-Antigen	Beta-ladder	45	0.1875	Mainly Beta	18.75%	Support	26	00	HH	30.81	0	1	0	0.0	-0.002	-0.01061	0.0193968	-0.001533	-0.006	0.004	1.09530197	13.6206556348841
527	2jel	T	P	34	Q	61.264856	Antibody-Antigen	Beta-ladder	33	0.146666667	Mainly Beta	14.67%	Support	24	00	PP	-7.56	0	1	0	1.023	0.748	0.39023	-0.1841012	-0.042733	-1.719	0.311	0.44491211	13.628334098861
528	2jel	T	P	36	Q	61.264856	Antibody-Antigen	Beta-ladder	66	0.293333333	Mainly Beta	29.33%	Rim	24	00	PP	-7.56	0	1	0.41	1.023	0.778	-0.17014	-0.5604356	0	0.672	-0.369	0.55974679	13.60647259675
529	2jel	S	P	41	C	61.264856	Antibody-Antigen	Beta-ladder	56	0.335329341	Mainly Beta	33.53%	Rim	13	00	PP	7.74	0	1	1.496	1.248	0.842	0.13751	-0.3993013	0	0.628	-0.729	0.55707406	13.5597074294989
530	2jel	S	P	43	C	61.264856	Antibody-Antigen	Beta-ladder	55	0.329341317	Mainly Beta	32.93%	Core	13	00	PP	7.74	1	0	0	0.0	0.0	0	0.0046538	0	-0.418	-0.07	0.09514272	13.6162107066913
531	2jel	T	P	62	A	61.264856	Antibody-Antigen	Beta-ladder	34	0.174358974	Mainly Beta	17.44%	Non-interface	20	00	PH	-25.00	0	0	0	0.0	0.032	0.16235	0.1493516	0	0.079	-0.068	0.27388575	13.641684622335
532	2jel	T	P	62	N	61.264856	Antibody-Antigen	Beta-ladder	34	0.174358974	Mainly Beta	17.44%	Non-interface	19	00	PP	39.53	0	0	0	0.0	-0.096	-0.53943	-0.0861684	0.274603	-0.521	0.334	0.88273263	13.629016894888
533	2jel	S	P	64	T	61.264856	Antibody-Antigen	Beta-ladder	1	0.005813953	Mainly Beta	0.58%	Support	12	00	PP	10.97	0	1	4.091	0.988	0.72	-0.39026	-0.4316979	0.133003	-0.495	-0.041	1.55286042	13.5542024558946
534	2jel	E	P	66	K	61.264856	Antibody-Antigen	Beta-ladder	51	0.216101695	Mainly Beta	21.61%	Support	26	-+	PP	4.89	1	0	4.091	0.924	0.551	1.0205	0.6579348	-0.029037	-1.503	0.779	1.38660973	13.7963494369762
535	2jel	E	P	68	A	61.264856	Antibody-Antigen	H-bonded turn	60	0.465116279	Mainly Beta	46.51%	Core	34	-0	PH	-42.67	1	0	0.41	1.19	0.95	0.23346	0.4195147	-0.192243	0.058	-0.078	0.48801283	13.5990510247499
536	2jel	D	P	69	E	61.264856	Antibody-Antigen	H-bonded turn	93	0.417040359	Mainly Beta	41.70%	Rim	7	--	PP	34.73	0	1	0.953	0.0	0.002	-0.02048	-0.0265597	0	-0.008	-0.001	1.70328324	13.5942261615934
537	2jel	E	P	70	A	61.264856	Antibody-Antigen	Alpha-helix	5	0.03875969	Mainly Beta	3.88%	Support	34	-0	PH	-42.67	1	0	2.727	1.19	1.518	0.96234	1.500929	0.299981	-1.33	0.61	1.03090041	13.7187515211962
538	2jel	E	P	70	K	61.264856	Antibody-Antigen	Alpha-helix	5	0.03875969	Mainly Beta	3.88%	Support	26	-+	PP	4.89	1	0	4.091	0.924	1.423	0.09427	1.617668	0.250711	-16.035	9.529	1.34227411	14.1605412394767
539	2jel	Q	P	71	E	61.264856	Antibody-Antigen	Alpha-helix	3	0.013452915	Mainly Beta	1.35%	Support	14	0-	PP	41.51	0	1	2.727	0.327	0.316	-2.9922	0.4697533	0.934586	-8.49	4.812	1.56418932	13.6984226323181
540	2jel	K	P	72	E	61.264856	Antibody-Antigen	Alpha-helix	124	0.452554745	Mainly Beta	45.26%	Rim	26	+-	PP	-4.66	0	1	0.41	0.338	0.174	-0.29638	-0.1341519	0.33841	-0.044	0.112	1.58723095	13.6788409693349
541	2jel	K	P	72	R	61.264856	Antibody-Antigen	Alpha-helix	124	0.452554745	Mainly Beta	45.26%	Rim	14	++	PP	-32.63	0	1	0	0.46	0.37	0.1174	0.1429176	-0.141593	-0.221	-0.121	1.42244583	13.7255661147517
542	2jel	E	P	75	R	61.264856	Antibody-Antigen	Alpha-helix	109	0.397810219	Mainly Beta	39.78%	Rim	31	-+	PP	-29.33	0	1	2.727	1.103	0.802	-0.08147	0.466393	-0.257245	-3.163	1.059	0.27759846	13.612146032667
543	2jel	H	P	76	A	61.264856	Antibody-Antigen	Alpha-helix	22	0.170542636	Mainly Beta	17.05%	Support	29	+0	PH	-42.41	0	1	-0.41	1.545	1.152	0.10136	0.5526215	0.317629	0.018	-0.035	1.13711177	13.7038901850109
544	2jel	H	P	76	D	61.264856	Antibody-Antigen	Alpha-helix	22	0.170542636	Mainly Beta	17.05%	Support	35	+-	PP	-25.45	0	1	-0.651	1.633	1.207	0.27322	0.4891579	0.269127	0.373	-0.413	0.77495006	13.648840608364
545	2jel	K	P	79	E	61.264856	Antibody-Antigen	Alpha-helix	127	0.569506726	Mainly Beta	56.95%	Rim	26	+-	PP	-4.66	0	1	0.41	0.0	0.01	-0.0168	0.0115566	0.020448	-1.056	0.686	0.20554045	13.5647210207181
546	2wpt	E	A	30	A	68.462042	Protein-Protein	Alpha-helix	43	0.333333333	Mainly Alpha	33.33%	Rim	20	00	PH	-25.00	0	1	1.733	1.583	1.754	2.0515	1.150518	0.622403	-3.445	2.257	-0.5540514	21.3109668219494
547	2wpt	D	A	33	A	68.462042	Protein-Protein	Alpha-helix	6	0.046511628	Mainly Alpha	4.65%	Support	20	00	PH	-25.00	1	0	-0.132	0.981	1.063	0.9348	0.3582875	0.098083	0.001	-0.522	0.4677774	20.7698935113009
548	2wpt	D	A	33	L	68.462042	Protein-Protein	Alpha-helix	6	0.046511628	Mainly Alpha	4.65%	Support	23	00	HH	48.43	1	0	-3.402	-0.152	-0.168	-0.3577	0.2552939	-0.763455	3.25	-2.094	0.7833316	20.6000921149128
549	2wpt	N	A	34	A	68.462042	Protein-Protein	Alpha-helix	28	0.16091954	Mainly Alpha	16.09%	Support	25	00	PH	-46.25	1	0	-0.38	0.66	0.526	0.047	0.2633613	0.362645	-1.202	0.694	0.8277619	21.0632621376395
550	2wpt	N	A	34	V	68.462042	Protein-Protein	Alpha-helix	28	0.16091954	Mainly Alpha	16.09%	Support	36	+0	PH	8.18	1	0	-0.897	-0.092	-0.353	-1.1091	-0.4047327	-0.263168	1.459	-0.919	0.444262	20.7625283674072
551	2wpt	V	A	37	A	68.462042	Protein-Protein	Alpha-helix	0	0	Mainly Alpha	0.00%	Support	37	+0	PH	-18.87	1	0	3.808	1.254	1.246	1.1645	1.080635	0.457696	-1.642	1.406	0.1045696	21.1702078875442
552	2wpt	R	A	38	A	68.462042	Protein-Protein	Alpha-helix	36	0.279069767	Mainly Alpha	27.91%	Core	26	+0	PH	-45.34	1	0	-1.11	0.604	0.455	-0.0367	-0.0222998	-0.072266	3.524	-1.72	-0.1280216	20.9738331163668
553	2wpt	R	A	38	T	68.462042	Protein-Protein	Alpha-helix	36	0.279069767	Mainly Alpha	27.91%	Core	34	+0	PP	-27.12	1	0	-1.038	0.605	0.536	0.2912	-0.0214757	-0.125895	3.028	-1.418	0.9307586	21.2431750634548
554	2wpt	E	A	39	H	68.462042	Protein-Protein	Alpha-helix	46	0.205357143	Mainly Alpha	20.54%	Support	24	0+	PP	-6.67	0	1	0.038	0.0	0.025	0.0598	0.1464023	0	0.455	0.175	1.2331373	20.883651728541
555	2wpt	E	A	41	A	68.462042	Protein-Protein	Alpha-helix	22	0.170542636	Mainly Alpha	17.05%	Support	16	00	PH	-16.77	1	0	4.501	1.583	1.482	1.1319	1.67587	0.675708	-0.285	0.072	0.130469	20.8698208552916
556	2wpt	R	A	42	A	68.462042	Protein-Protein	Alpha-helix	57	0.441860465	Mainly Alpha	44.19%	Core	26	00	PH	-18.87	1	0	-0.24	0.0	0.0	-0.0424	-0.0518551	0	-0.004	-0.016	0.3412319	20.8699109249268
557	2wpt	R	A	42	E	68.462042	Protein-Protein	Alpha-helix	57	0.441860465	Mainly Alpha	44.19%	Core	34	0-	HP	74.42	1	0	-0.372	0.0	-0.014	-0.0852	-0.2159444	0	-0.135	-0.149	0.9158785	20.8782232778825
558	2wpt	S	A	50	A	68.462042	Protein-Protein	H-bonded turn	1	0.007751938	Mainly Alpha	0.78%	Support	34	-0	PH	-42.67	1	0	2.425	1.196	1.041	0.5397	0.2269011	0.083345	0.957	-0.918	1.5099422	20.9171889966447
559	2wpt	P	A	56	A	68.462042	Protein-Protein	None	29	0.224806202	Mainly Alpha	22.48%	Support	34	-0	PH	-42.67	1	0	2.926	2.481	1.925	0.3353	0.5261788	0.39156	-0.027	0.038	0.1439416	21.0686554384297
560	2wpt	R	B	54	A	68.462042	Protein-Protein	Alpha-helix	20	0.15503876	Mainly Alpha	15.50%	Support	34	-0	PH	-42.67	1	0	0.872	0.604	0.904	2.2371	1.092876	0.414246	-1.84	1.649	1.6840528	20.8791868268239
561	2wpt	N	B	72	A	68.462042	Protein-Protein	None	23	0.178294574	Mainly Alpha	17.83%	Support	34	-0	PH	-42.67	0	1	0.701	1.301	1.161	0.68	0.7896901	0.436225	2.73	-1.368	1.2133282	21.0379692745392
562	2wpt	S	B	74	A	68.462042	Protein-Protein	Alpha-helix	6	0.046511628	Mainly Alpha	4.65%	Support	34	-0	PH	-42.67	1	0	-0.134	1.196	0.571	-1.3042	-0.0598458	-0.16218	4.187	-2.414	1.0318138	20.7492005821607
563	2wpt	N	B	75	A	68.462042	Protein-Protein	Alpha-helix	1	0.007751938	Mainly Alpha	0.78%	Support	26	00	HH	-42.67	1	0	1.251	1.301	1.085	0.439	0.4700329	-0.130238	3.064	-1.782	1.8905203	20.1531470048625
564	2wpt	S	B	77	A	68.462042	Protein-Protein	Alpha-helix	17	0.131782946	Mainly Alpha	13.18%	Support	26	00	HH	-42.67	1	0	-0.457	1.196	1.053	0.6212	0.0296528	-0.083587	3.787	-1.936	1.0890162	20.7447728115601
565	2wpt	S	B	78	A	68.462042	Protein-Protein	Alpha-helix	0	0	Mainly Alpha	0.00%	Support	26	00	PH	-18.87	1	0	-0.095	1.196	0.828	-0.2753	0.0379163	-0.085659	1.126	0.006	1.0478136	20.8617826043334
566	2wpt	S	B	84	A	68.462042	Protein-Protein	None	1	0.007751938	Mainly Alpha	0.78%	Non-interface	26	00	PH	-18.87	0	0	-0.067	1.196	0.879	-0.0847	0.4062987	0.040535	0.051	0.037	0.8063925	20.8568435343521
567	2wpt	F	B	86	A	68.462042	Protein-Protein	Beta-bridge	7	0.054263566	Mainly Alpha	5.43%	Support	34	-0	PH	-42.67	1	0	1.057	1.879	2.216	3.2086	2.536772	0.929034	-8.543	5.18	1.0482697	21.140429882174
568	2wpt	T	B	87	A	68.462042	Protein-Protein	None	0	0	Mainly Alpha	0.00%	Support	34	-0	PH	-42.67	0	1	0.376	1.296	0.957	-0.035	-0.0099741	0.066876	0.41	-0.239	1.083225	20.820133608488
569	2wpt	Q	B	92	A	68.462042	Protein-Protein	None	17	0.131782946	Mainly Alpha	13.18%	Support	12	00	HH	-25.00	1	0	0.384	1.188	1.26	1.9812	1.191923	0.532385	3.319	-2.042	0.7851408	20.6512873885102
570	2wpt	K	B	97	A	68.462042	Protein-Protein	None	0	0	Mainly Alpha	0.00%	Support	20	00	PH	-25.00	1	0	0.649	0.555	0.554	0.7014	2.545099	0.104679	3.435	-1.672	0.7536155	20.9093584686144
571	2wpt	V	B	98	A	68.462042	Protein-Protein	Beta-bridge	17	0.131782946	Mainly Alpha	13.18%	Support	20	00	PH	-25.00	1	0	0.265	0.0	0.073	0.2139	0.2683698	0.006427	-1.248	0.728	0.7540286	21.066070143821
572	3hfm	S	H	31	A	83.500504	Antibody-Antigen	Bend	9	0.069767442	Mainly Beta	6.98%	Support	16	00	PH	-16.77	1	0	0.17	0.945	0.522	-0.54806	-0.2223687	-0.275217	4.375	-2.94	0.00935985	13.0442297713634
573	3hfm	D	H	32	A	83.500504	Antibody-Antigen	None	22	0.112820513	Mainly Beta	11.28%	Support	30	-0	PH	-22.75	1	0	1.898	1.413	1.063	-0.05229	0.2881168	-0.019117	1.415	-1.091	-0.417496292	13.3658800723868
574	3hfm	D	H	32	N	83.500504	Antibody-Antigen	None	22	0.112820513	Mainly Beta	11.28%	Support	14	-0	PP	43.71	1	0	0.17	1.354	1.12	0.37464	0.1013831	0.097094	1.495	-0.969	0.113652625	13.3257212544206
575	3hfm	Y	H	33	A	83.500504	Antibody-Antigen	None	10	0.07751938	Mainly Beta	7.75%	Support	34	00	HH	-50.95	1	0	6.035	1.426	1.724	2.4688	2.345426	1.932234	-5.604	3.353	-0.452099687	13.4697963140779
576	3hfm	Y	H	33	F	83.500504	Antibody-Antigen	None	10	0.07751938	Mainly Beta	7.75%	Support	13	00	HH	-14.45	1	0	1.071	1.211	1.116	1.3109	0.8987153	0.388615	-0.34	0.343	0.215807	12.7508081827283
577	3hfm	Y	H	33	L	83.500504	Antibody-Antigen	None	10	0.07751938	Mainly Beta	7.75%	Support	30	00	HH	-10.27	1	0	2.007	1.207	1.264	1.3404	1.510702	1.799628	-6.309	3.488	-0.320793354	13.172861744614
578	3hfm	Y	H	33	W	83.500504	Antibody-Antigen	None	10	0.07751938	Mainly Beta	7.75%	Support	21	00	HH	8.37	1	0	1.75	1.444	2.533	10.205	1.63391	0.993153	-9.802	5.241	0.190525313	12.6594333601846
579	3hfm	Y	H	50	A	83.500504	Antibody-Antigen	Beta-ladder	13	0.100775194	Mainly Beta	10.08%	Support	34	00	HH	-50.95	1	0	7.32	1.426	1.591	0.44944	1.588217	0.929215	-0.89	-0.539	0.046664292	13.7514807266333
580	3hfm	Y	H	50	F	83.500504	Antibody-Antigen	Beta-ladder	13	0.100775194	Mainly Beta	10.08%	Support	13	00	HH	-14.45	1	0	1.61	1.211	1.58	0.70511	1.298339	0.783508	0.527	-0.587	0.355422229	13.444137739599
581	3hfm	Y	H	50	L	83.500504	Antibody-Antigen	Beta-ladder	13	0.100775194	Mainly Beta	10.08%	Support	30	00	HH	-10.27	1	0	2.849	1.207	1.08	1.0671	1.390882	1.172204	0.756	-0.727	-0.132391229	13.3850531290026
582	3hfm	Y	H	53	A	83.500504	Antibody-Antigen	H-bonded turn	66	0.231578947	Mainly Beta	23.16%	Support	34	00	HH	-50.95	1	0	3.25	1.426	1.154	-0.23571	1.153059	1.006565	-3.666	2.081	1.099843779	14.6068061884712
583	3hfm	Y	H	53	F	83.500504	Antibody-Antigen	H-bonded turn	66	0.231578947	Mainly Beta	23.16%	Support	13	00	HH	-14.45	1	0	0.62	1.211	0.885	0.1869	-0.432407	-0.129231	2.046	-1.138	0.067343729	13.5751928717871
584	3hfm	Y	H	53	L	83.500504	Antibody-Antigen	H-bonded turn	66	0.231578947	Mainly Beta	23.16%	Support	30	00	HH	-10.27	1	0	0.807	1.207	0.766	0.00782	-0.0629512	-0.463633	4.501	-2.836	-0.152142729	13.8886459603953
585	3hfm	Y	H	53	W	83.500504	Antibody-Antigen	H-bonded turn	66	0.231578947	Mainly Beta	23.16%	Support	21	00	HH	8.37	1	0	0.706	1.444	0.86	-0.83303	-0.5132894	-0.262236	0.374	-0.027	0.216168229	13.3115219367917
586	3hfm	Y	H	58	A	83.500504	Antibody-Antigen	Beta-ladder	40	0.199004975	Mainly Beta	19.90%	Support	34	00	HH	-50.95	1	0	1.676	1.426	1.105	-0.88141	0.7896171	1.218972	0.282	-0.084	-0.127281833	13.5681406352889
587	3hfm	Y	H	58	F	83.500504	Antibody-Antigen	Beta-ladder	40	0.199004975	Mainly Beta	19.90%	Support	13	00	HH	-14.45	1	0	0.363	1.211	1.131	-0.48559	0.5403077	0.835275	-0.244	0.375	0.209221046	13.1324928575814
588	3hfm	Y	H	58	L	83.500504	Antibody-Antigen	Beta-ladder	40	0.199004975	Mainly Beta	19.90%	Support	30	00	HH	-10.27	1	0	1.514	1.207	0.983	-0.87937	0.6066979	0.973481	-3.036	1.889	-0.045899969	13.5987013630887
589	3hfm	W	H	98	A	83.500504	Antibody-Antigen	H-bonded turn	29	0.224806202	Mainly Beta	22.48%	Support	36	00	HH	-54.74	1	0	5.511	1.674	1.413	-0.03008	0.8422029	1.078573	-1.545	1.039	-0.425488917	13.864627807844
590	3hfm	W	H	98	F	83.500504	Antibody-Antigen	H-bonded turn	29	0.224806202	Mainly Beta	22.48%	Support	13	00	HH	-21.05	1	0	3.246	1.456	1.087	-0.89588	0.4488465	0.392717	3.417	-1.845	-0.131018229	13.1263015953334
591	3hfm	N	L	31	A	83.500504	Antibody-Antigen	Bend	10	0.044843049	Mainly Beta	4.48%	Support	25	00	PH	-46.25	1	0	5.214	1.649	1.346	0.33717	0.2335761	0.460698	3.458	-2.05	0.982312642	13.4591369430292
592	3hfm	N	L	31	D	83.500504	Antibody-Antigen	Bend	10	0.044843049	Mainly Beta	4.48%	Support	14	0-	PP	-30.42	1	0	1.343	1.644	0.994	-0.50203	0.1597782	-0.085677	-3.35	1.907	0.768790051	13.3871447350379
593	3hfm	N	L	31	E	83.500504	Antibody-Antigen	Bend	10	0.044843049	Mainly Beta	4.48%	Support	19	0-	PP	-6.25	1	0	5.707	1.587	1.167	-1.3409	-0.1319869	-0.112705	-5.346	2.88	0.989157104	13.4039124293463
594	3hfm	N	L	32	A	83.500504	Antibody-Antigen	None	0	0	Mainly Beta	0.00%	Support	25	00	PH	-46.25	1	0	5.107	1.649	1.284	0.54097	1.198191	0.313326	3.498	-2.177	1.053640125	13.1466101464089
595	3hfm	Y	L	50	A	83.500504	Antibody-Antigen	H-bonded turn	12	0.093023256	Mainly Beta	9.30%	Support	34	00	HH	-50.95	1	0	4.558	2.181	1.834	0.95216	0.1852791	0.831781	3.25	-1.832	2.260104708	13.9793223760665
596	3hfm	Y	L	50	F	83.500504	Antibody-Antigen	H-bonded turn	12	0.093023256	Mainly Beta	9.30%	Support	13	00	HH	-14.45	1	0	2.355	1.893	1.943	1.8076	-0.0336664	0.72987	-5.12	3.243	2.392485021	13.6957646781242
597	3hfm	Y	L	50	L	83.500504	Antibody-Antigen	H-bonded turn	12	0.093023256	Mainly Beta	9.30%	Support	30	00	HH	-10.27	1	0	4.393	1.888	1.403	0.08006	0.0473049	0.756176	1.003	0.466	2.149159458	13.9071460336206
598	3hfm	Q	L	53	A	83.500504	Antibody-Antigen	Beta-ladder	34	0.263565891	Mainly Beta	26.36%	Rim	26	00	PH	-18.87	0	1	0.953	1.566	1.569	1.3146	0.0030282	0.490749	-2.398	2.416	-0.241859024	13.4510831598263
599	3hfm	Y	L	96	A	83.500504	Antibody-Antigen	None	2	0.008333333	Mainly Beta	0.83%	Support	34	00	HH	-50.95	1	0	2.707	2.181	1.693	0.13767	0.4378617	0.681837	4.53	-3.033	0.904042995	13.4028398744767
600	3hfm	Y	L	96	F	83.500504	Antibody-Antigen	None	2	0.008333333	Mainly Beta	0.83%	Support	13	00	HH	-14.45	1	0	1.402	1.893	1.318	-0.02933	-0.0078799	0.810501	2.739	-1.776	1.038133688	13.4326824454422
601	3hfm	H	Y	15	A	83.500504	Antibody-Antigen	H-bonded turn	18	0.139534884	Mainly Beta	13.95%	Non-interface	29	+0	PH	-42.41	0	0	-0.445	2.108	1.614	0.19671	-0.0497316	0.373779	0.076	-0.077	-0.109743801	13.4150341254097
602	3hfm	N	Y	19	D	83.500504	Antibody-Antigen	H-bonded turn	123	0.521186441	Mainly Beta	52.12%	Core	14	0-	PP	-30.42	1	0	0.41	1.644	1.22	-0.00452	0.3852135	0.114994	0.325	-0.139	0.062254342	13.4714123581003
603	3hfm	N	Y	19	K	83.500504	Antibody-Antigen	H-bonded turn	123	0.521186441	Mainly Beta	52.12%	Core	27	0+	PP	-1.67	1	0	0.24	1.595	1.205	0.05251	-0.2508519	0.085242	-0.25	0.113	0.033127394	13.4420441959064
604	3hfm	N	Y	19	Q	83.500504	Antibody-Antigen	H-bonded turn	123	0.521186441	Mainly Beta	52.12%	Core	10	00	PP	-33.75	1	0	-0.042	1.662	1.257	0.03676	0.1112325	0.074381	-0.018	0.006	0.061360342	13.4175533507294
605	3hfm	Y	Y	20	A	83.500504	Antibody-Antigen	Beta-bridge	7	0.054263566	Mainly Beta	5.43%	Support	34	00	HH	-50.95	0	1	4.574	3.061	2.818	0.15469	1.284263	1.552333	-1.07	0.536	-0.540165833	14.4405985718304
606	3hfm	Y	Y	20	F	83.500504	Antibody-Antigen	Beta-bridge	7	0.054263566	Mainly Beta	5.43%	Support	13	00	HH	-14.45	0	1	-0.484	2.702	1.88	-0.4836	0.1713869	0.91318	1.02	-0.736	0.05060708	13.6490387416157
607	3hfm	Y	Y	20	L	83.500504	Antibody-Antigen	Beta-bridge	7	0.054263566	Mainly Beta	5.43%	Support	30	00	HH	-10.27	0	1	2.185	2.696	2.258	-0.12805	0.7231084	1.450471	1.064	-0.988	-0.522534792	14.0392042191718
608	3hfm	R	Y	21	A	83.500504	Antibody-Antigen	H-bonded turn	32	0.164102564	Mainly Beta	16.41%	Support	37	+0	PH	-18.87	1	0	0.903	2.688	2.244	-0.11741	1.294304	1.004881	3.009	-2.177	-0.03006564	13.6427253476123
609	3hfm	R	Y	21	E	83.500504	Antibody-Antigen	H-bonded turn	32	0.164102564	Mainly Beta	16.41%	Support	31	+-	PP	41.51	1	0	2.453	2.426	1.77	0.05515	1.174853	0.95597	-4.032	1.268	0.014594092	13.6163497581034
610	3hfm	R	Y	21	G	83.500504	Antibody-Antigen	H-bonded turn	32	0.164102564	Mainly Beta	16.41%	Support	43	+0	P0	-34.59	1	0	2.421	2.799	2.299	-0.12969	1.016616	1.048178	2.485	-1.632	0.052183913	13.8854164565479
611	3hfm	R	Y	21	H	83.500504	Antibody-Antigen	H-bonded turn	32	0.164102564	Mainly Beta	16.41%	Support	31	++	PP	40.88	1	0	2.169	2.779	2.007	-1.0264	0.8919009	-0.026577	1.623	-1.41	0.10301	13.7296739129128
612	3hfm	R	Y	21	K	83.500504	Antibody-Antigen	H-bonded turn	32	0.164102564	Mainly Beta	16.41%	Support	14	++	PP	48.43	1	0	1.759	2.292	1.772	-0.28248	0.6774921	0.411746	-2.122	0.959	0.043630604	13.7826622976253
613	3hfm	R	Y	21	M	83.500504	Antibody-Antigen	H-bonded turn	32	0.164102564	Mainly Beta	16.41%	Support	28	+0	PH	50.94	1	0	2.05	2.782	1.769	-1.7238	-0.1784201	-0.179326	5.38	-3.415	0.074915342	13.5662694056056
614	3hfm	R	Y	21	N	83.500504	Antibody-Antigen	H-bonded turn	32	0.164102564	Mainly Beta	16.41%	Support	31	+0	PP	50.94	1	0	2.328	2.693	1.851	-0.83706	0.995167	0.09471	0.373	-0.278	0.021463675	13.7084651361253
615	3hfm	R	Y	21	Q	83.500504	Antibody-Antigen	H-bonded turn	32	0.164102564	Mainly Beta	16.41%	Support	23	+0	PP	0.00	1	0	2.398	2.572	2.161	-1.113	0.832331	1.105919	3.533	-2.566	0.094257592	13.7107168034302
616	3hfm	R	Y	21	W	83.500504	Antibody-Antigen	H-bonded turn	32	0.164102564	Mainly Beta	16.41%	Support	36	+0	PH	79.25	1	0	2.133	2.835	1.76	-1.9083	-0.8768954	-0.896522	2.453	-1.417	0.158366925	13.5322675615497
617	3hfm	W	Y	63	A	83.500504	Antibody-Antigen	H-bonded turn	0	0	Mainly Beta	0.00%	Support	36	00	HH	-54.74	1	0	0.319	1.674	1.467	-0.10389	0.6072469	1.678535	-5.473	2.774	0.105492813	13.4159469344827
618	3hfm	R	Y	73	A	83.500504	Antibody-Antigen	None	21	0.162790698	Mainly Beta	16.28%	Support	37	+0	PH	-18.87	1	0	-0.331	1.186	1.002	0.27033	0.4429222	0.068911	1.181	-0.644	0.218615042	12.9418406233806
619	3hfm	L	Y	75	A	83.500504	Antibody-Antigen	H-bonded turn	9	0.069767442	Mainly Beta	6.98%	Support	15	00	HH	-45.34	1	0	0.704	1.441	1.406	1.7424	0.5458248	0.150093	-4.271	2.659	0.179856875	13.8645064456027
620	3hfm	T	Y	89	A	83.500504	Antibody-Antigen	Alpha-helix	20	0.15503876	Mainly Beta	15.50%	Non-interface	20	00	PH	-25.00	0	0	0	1.638	1.265	0.28315	-0.0411921	0.300412	-1.345	1.211	0.034945083	13.3965917936587
621	3hfm	N	Y	93	A	83.500504	Antibody-Antigen	Alpha-helix	22	0.170542636	Mainly Beta	17.05%	Support	25	00	PH	-46.25	0	1	0.211	1.649	1.53	1.6903	0.0878926	0.269867	-1.607	1.859	-0.104185668	13.5684213828306
622	3hfm	K	Y	96	A	83.500504	Antibody-Antigen	Alpha-helix	0	0	Mainly Beta	0.00%	Support	26	+0	PH	-45.34	0	1	6.988	2.278	1.902	1.0537	0.8210277	0.447358	4.32	-2.611	0.577927935	13.418007036312
623	3hfm	K	Y	96	M	83.500504	Antibody-Antigen	Alpha-helix	0	0	Mainly Beta	0.00%	Support	24	+0	PH	1.69	0	1	6.777	2.39	1.587	-0.59037	0.6648945	-0.053718	5.098	-3.098	0.106416693	13.4246247342721
624	3hfm	K	Y	96	R	83.500504	Antibody-Antigen	Alpha-helix	0	0	Mainly Beta	0.00%	Support	14	++	PP	-32.63	0	1	5.353	2.009	1.484	0.60411	0.2378605	-0.123186	-2.728	1.264	0.708096642	13.4387967924641
625	3hfm	K	Y	97	A	83.500504	Antibody-Antigen	Alpha-helix	27	0.139896373	Mainly Beta	13.99%	Support	26	+0	PH	-45.34	0	1	5.861	0.922	0.947	0.94624	0.8519435	0.316735	1.524	-0.382	0.246743786	13.5968838014771
626	3hfm	K	Y	97	D	83.500504	Antibody-Antigen	Alpha-helix	27	0.139896373	Mainly Beta	13.99%	Support	34	+-	PP	-29.24	0	1	6.768	0.952	0.986	0.55893	1.460677	0.659286	1.792	-0.736	0.223173586	13.2261300329924
627	3hfm	K	Y	97	E	83.500504	Antibody-Antigen	Alpha-helix	27	0.139896373	Mainly Beta	13.99%	Support	26	+-	PP	-4.66	0	1	3.605	0.687	0.79	1.1478	1.169353	0.881493	-0.769	1.383	0.202055797	13.4939546294361
628	3hfm	K	Y	97	G	83.500504	Antibody-Antigen	Alpha-helix	27	0.139896373	Mainly Beta	13.99%	Support	31	+0	P0	-55.93	0	1	6.431	1.006	1.004	0.93854	1.150176	0.437668	0.638	0.143	-0.185455015	13.6785667391009
629	3hfm	K	Y	97	M	83.500504	Antibody-Antigen	Alpha-helix	27	0.139896373	Mainly Beta	13.99%	Support	24	+0	PH	1.69	0	1	0.947	0.988	0.785	0.05934	-0.3842729	-0.184616	3.915	-2.188	-0.154833325	13.2988741240268
630	3hfm	K	Y	97	R	83.500504	Antibody-Antigen	Alpha-helix	27	0.139896373	Mainly Beta	13.99%	Support	14	++	PP	-32.63	0	1	3.053	0.76	0.631	0.24351	-0.5240281	-0.02658	1.119	-0.658	0.387009162	13.2015941672811
631	3hfm	I	Y	98	A	83.500504	Antibody-Antigen	Alpha-helix	6	0.046511628	Mainly Beta	4.65%	Non-interface	17	00	HH	-34.52	0	0	0	0.94	0.715	0.09211	-0.0795949	0.323896	-0.457	0.199	-0.09205958	13.3593540536437
632	3hfm	S	Y	100	A	83.500504	Antibody-Antigen	H-bonded turn	0	0	Mainly Beta	0.00%	Support	16	00	PH	-16.77	0	1	0.268	2.29	1.664	-0.41878	0.0461571	0.000799	4.326	-2.542	0.362016264	13.4127667792261
633	3hfm	D	Y	101	A	83.500504	Antibody-Antigen	Bend	1	0.006451613	Mainly Beta	0.65%	Support	30	-0	PH	-22.75	0	1	1.228	1.413	0.83	-0.96035	-0.0012002	0.374445	6.022	-3.262	-0.223622153	11.9979450812669
634	3hfm	D	Y	101	E	83.500504	Antibody-Antigen	Bend	1	0.006451613	Mainly Beta	0.65%	Support	7	--	PP	34.73	0	1	2.133	1.159	1.391	2.1823	0.0366822	0.152568	-6.061	3.393	-0.030844841	13.1148627944339
635	3hfm	D	Y	101	F	83.500504	Antibody-Antigen	Bend	1	0.006451613	Mainly Beta	0.65%	Support	35	-0	PH	34.73	0	1	2.328	1.482	0.914	0.11309	1.028673	-1.055349	-0.884	0.723	0.077864784	14.1042764076853
636	3hfm	D	Y	101	G	83.500504	Antibody-Antigen	Bend	1	0.006451613	Mainly Beta	0.65%	Support	33	-0	P0	-37.72	0	1	0.359	1.466	1.088	-0.42772	0.5365933	0.667217	3.638	-1.759	-0.123024778	11.6564563636647
637	3hfm	D	Y	101	K	83.500504	Antibody-Antigen	Bend	1	0.006451613	Mainly Beta	0.65%	Support	34	-+	PP	41.32	0	1	2.125	1.364	0.904	-0.17123	-0.0592981	0.075475	-3.332	1.444	0.050582618	13.6767558387863
638	3hfm	D	Y	101	N	83.500504	Antibody-Antigen	Bend	1	0.006451613	Mainly Beta	0.65%	Support	14	-0	PP	43.71	0	1	1.491	1.354	0.826	-0.80406	0.1047116	0.438406	1.327	-0.679	0.094425878	13.2432131171891
639	3hfm	D	Y	101	Q	83.500504	Antibody-Antigen	Bend	1	0.006451613	Mainly Beta	0.65%	Support	22	-0	PP	-4.79	0	1	2.085	1.388	1.048	0.02588	-0.0328082	-0.433631	-1.829	0.786	-0.064007007	13.6010640000801
640	3hfm	D	Y	101	R	83.500504	Antibody-Antigen	Bend	1	0.006451613	Mainly Beta	0.65%	Support	39	-+	PP	-4.79	0	1	2.28	1.407	1.026	0.10409	0.1969081	-0.559449	-0.684	-0.107	-0.009306716	12.764750926393
641	3hfm	D	Y	101	S	83.500504	Antibody-Antigen	Bend	1	0.006451613	Mainly Beta	0.65%	Support	25	-0	PP	-7.19	0	1	1.869	1.409	1.233	0.83193	0.2861631	0.783971	1.861	-0.891	0.058630118	12.5073021817083
642	3hfm	G	Y	102	V	83.500504	Antibody-Antigen	Bend	78	0.448275862	Mainly Beta	44.83%	Rim	19	00	0H	65.38	0	1	0.395	1.939	1.425	-1.1742	2.096656	0.623161	0.536	-0.927	0.513118458	13.8867634901038
643	4i77	Y	H	97	F	12.248184	Antibody-Antigen	Bend	34	0.263565891	Mainly Beta	26.36%	Core	13	00	HH	-14.45	1	0	0	1.28	0.91	-0.2094	-0.020194	-0.305294	-0.503	0.335	1.02253817	-0.19011180918497
644	4i77	Y	H	97	A	12.248184	Antibody-Antigen	Bend	34	0.263565891	Mainly Beta	26.36%	Core	34	00	HH	-50.95	1	0	0	1.639	1.372	0.6642	0.629477	0.57861	-6.051	3.609	0.92274352	1.19677594130488
645	4i77	Y	H	98	F	12.248184	Antibody-Antigen	H-bonded turn	23	0.095833333	Mainly Beta	9.58%	Support	13	00	HH	-14.45	1	0	0	1.28	1.062	0.5659	0.162683	-0.076433	2.1	-1.063	1.2404185	0.27943204482039
646	4i77	Y	H	98	A	12.248184	Antibody-Antigen	H-bonded turn	23	0.095833333	Mainly Beta	9.58%	Support	34	00	HH	-50.95	1	0	1.6537	1.639	2.011	3.1138	2.866422	0.877348	-6.274	4.352	1.17019188	2.02617044278146
647	4i77	Y	H	100	F	12.248184	Antibody-Antigen	H-bonded turn	0	0	Mainly Beta	0.00%	Support	13	00	HH	-14.45	1	0	0.32795	1.28	1.142	0.73	0.820953	1.345494	-0.614	0.936	0.4225556	0.196363960687
648	4i77	Y	H	100	A	12.248184	Antibody-Antigen	H-bonded turn	0	0	Mainly Beta	0.00%	Support	34	00	HH	-50.95	1	0	2.1973	1.639	1.796	2.2701	2.084055	1.62839	-4.215	3.07	1.23457383	1.17996878919929
649	4i77	D	H	54	A	12.248184	Antibody-Antigen	H-bonded turn	50	0.387596899	Mainly Beta	38.76%	Core	30	-0	PH	-22.75	1	0	2.61915	1.616	1.852	2.0999	1.718227	0.018422	-4.757	3.755	1.40772568	0.50231595729649
650	4i77	W	H	52	F	12.248184	Antibody-Antigen	None	4	0.031007752	Mainly Beta	3.10%	Support	13	00	HH	-21.05	1	0	2.516	1.72	1.387	0.8102	0.612733	1.531949	-5.057	3.305	0.97070834	-0.35399449654511
651	4i77	W	H	52	A	12.248184	Antibody-Antigen	None	4	0.031007752	Mainly Beta	3.10%	Support	36	00	HH	-54.74	1	0	2.56995	2.084	1.956	1.2338	1.249235	1.800065	-7.749	4.965	1.10332571	0.23817553375074
652	4i77	Y	L	28	F	12.248184	Antibody-Antigen	H-bonded turn	58	0.449612403	Mainly Beta	44.96%	Core	13	00	HH	-14.45	1	0	0	1.28	1.01	-0.4788	0.232684	0.259487	1.724	-0.533	1.23708609	-0.03242887422701
653	4i77	Y	L	28	A	12.248184	Antibody-Antigen	H-bonded turn	58	0.449612403	Mainly Beta	44.96%	Core	34	00	HH	-50.95	1	0	0.815	1.639	1.705	2.1142	2.568919	1.631181	-4.963	3.564	-0.02434825	0.80934711044798
654	4i77	N	L	91	A	12.248184	Antibody-Antigen	None	5	0.03875969	Mainly Beta	3.88%	Support	25	00	PH	-46.25	1	0	1.38005	0.896	0.62	-0.2125	-0.08792	0.338038	0.403	-0.258	0.32204246	-0.00170181193164
